# Supplementary material for: 1-Piperonylpiperazinium picrate
Source: Acta Crystallogr Sect E Struct Rep Online. 2014 Jan 29;70(Pt 2):o208–9. doi: 10.1107/S1600536814001524 (PMC3998354; doi:10.1107/S1600536814001524)
Supplement: Supplementary file 1 [file e-70-0o208-sup1.cif]

##############################################################################
#                                                                            #
# This CIF contains the data in a paper accepted for publication in          #
# Acta Crystallographica Section E. It conforms to the requirements of       #
# Notes for Authors for Acta Crystallographica Section E, and has been       #
# peer reviewed under the auspices of the IUCr Commission on Journals.       #
#                                                                            #
# Full details of the Crystallographic Information File format               #
# are given in the paper "The Crystallographic Information File (CIF):       #
# a New Standard Archive File for Crystallography" by S. R. Hall, F. H.      #
# Allen and I. D. Brown [Acta Cryst. (1991), A47, 655-685].                  #
#                                                                            #
# The current version of the core CIF dictionary is obtainable from          #
# ftp://ftp.iucr.org/pub/cif_core.dic.                                       #
#                                                                            #
# Software is freely available for graphical display of the structure(s)     #
# in this CIF. For information consult the CIF software page                 #
# http://www.iucr.org/resources/cif/software.                                #
#                                                                            #
# This file may be used for bona fide research purposes within the           #
# scientific community so long as proper attribution is given to the journal # 
# article from which it was obtained.                                        #
#                                                                            #
##############################################################################
data_I
_audit_creation_method
;
  Olex2 1.2
  (compiled Apr 23 2013 17:54:37, GUI svn.r4466)
;
_journal_date_recd_electronic     2014-01-20
_journal_date_accepted     2014-01-21
_journal_name_full     'Acta Crystallographica, Section E'
_journal_year     2014
_journal_volume     70
_journal_issue      2
_journal_page_first     o208
_journal_page_last     o209
_journal_paper_category     QO
_journal_paper_doi     10.1107/S1600536814001524
_journal_coeditor_code     SJ5385
_publ_contact_author_name     'Jasinski, Jerry P.'
_publ_contact_author_address
;
Department of Chemistry
Keene State College
229 Main Street
Keene, New Hampshire 03435, USA
;
_publ_contact_author_email     jjasinski@keene.edu
_publ_contact_author_fax     ?
_publ_contact_author_phone     '603 358-2563'
_publ_section_title
;
1-Piperonylpiperazinium picrate
;
loop_
    _publ_author_name
    _publ_author_address
    'Kavitha, Channappa N.'
;
Department of Studies in Chemistry
University of Mysore
Manasagangotri, Mysore 570 006, India
;
    'Kaur, Manpreet'
;
Department of Studies in Chemistry
University of Mysore
Manasagangotri, Mysore 570 006, India
;
    'Anderson, Brian J.'
;
Department of Chemistry
Keene State College
229 Main Street
Keene, NH 03435-2001, USA
;
    'Jasinski, Jerry P.'
;
Department of Chemistry
Keene State College
229 Main Street
Keene, NH 03435-2001, USA
;
    'Yathirajan, H. S.'
;
Department of Studies in Chemistry
University of Mysore
Manasagangotri, Mysore 570 006, India
;
_database_code_depnum_ccdc_archive     'CCDC 982733'
_chemical_name_systematic
;
4-(2<i>H</i>-1,3-Benzodioxol-5-ylmethyl)piperazin-1-ium
2,4,6-trinitrophenolate
;
_chemical_name_common
;
1-Piperonylpiperazinium picrate
;
_chemical_formula_moiety     'C12 H17 N2 O2 +, C6 H2 N3 O7 -'
_chemical_formula_sum     'C18 H19 N5 O9'
_chemical_formula_iupac     'C12 H17 N2 O2 +, C6 H2 N3 O7 -'
_chemical_formula_weight     449.38
_chemical_melting_point     ?
_shelx_space_group_comment
;
The symmetry employed for this shelxl refinement is uniquely defined
by the following loop, which should always be used as a source of
symmetry information in preference to the above space-group names.
They are only intended as comments.
;
_space_group_crystal_system     monoclinic
_space_group_name_H-M_alt     'P 21/n'
_space_group_name_Hall     '-P 2yn'
loop_
    _space_group_symop_operation_xyz
    'x, y, z'
    '-x+1/2, y+1/2, -z+1/2'
    '-x, -y, -z'
    'x-1/2, -y-1/2, z-1/2'
_cell_length_a     12.0864(2)
_cell_length_b     6.96981(11)
_cell_length_c     23.4898(4)
_cell_angle_alpha     90
_cell_angle_beta     96.5141(17)
_cell_angle_gamma     90
_cell_volume     1965.99(6)
_cell_formula_units_Z     4
_cell_measurement_reflns_used     4971
_cell_measurement_theta_min     3.6778
_cell_measurement_theta_max     72.3749
_cell_measurement_temperature     173(2)
_exptl_crystal_description     irregular
_exptl_crystal_colour     'dark yellow'
_exptl_crystal_size_max     0.48
_exptl_crystal_size_mid     0.24
_exptl_crystal_size_min     0.22
_exptl_crystal_density_diffrn     1.518
_exptl_crystal_density_meas     ?
_exptl_crystal_density_method     ?
_exptl_crystal_F_000     936
_exptl_absorpt_coefficient_mu     1.064
_exptl_absorpt_correction_type     multi-scan
_exptl_absorpt_process_details
;
(CrysAlis PRO and CrysAlis RED; Agilent, 2012)
;
_shelx_estimated_absorpt_T_min     ?
_shelx_estimated_absorpt_T_max     ?
_exptl_absorpt_correction_T_min     0.76072
_exptl_absorpt_correction_T_max     1.00000
_exptl_special_details
;
;
_diffrn_ambient_temperature     173(2)
_diffrn_radiation_type     'Cu K\a'
_diffrn_radiation_wavelength     1.5418
_diffrn_measurement_device_type     'Agilent Gemini EOS'
_diffrn_measurement_method     '\w scans'
_diffrn_detector_area_resol_mean     16.0416
_diffrn_reflns_number     12154
_diffrn_reflns_av_R_equivalents     0.0333
_diffrn_reflns_theta_min     3.788
_diffrn_reflns_theta_max     72.525
_diffrn_reflns_theta_full     67.684
_diffrn_measured_fraction_theta_max     0.984
_diffrn_measured_fraction_theta_full     1.000
_diffrn_reflns_limit_h_min     -13
_diffrn_reflns_limit_h_max     14
_diffrn_reflns_limit_k_min     -6
_diffrn_reflns_limit_k_max     8
_diffrn_reflns_limit_l_min     -28
_diffrn_reflns_limit_l_max     28
_refine_special_details     ?
_reflns_number_total     3837
_reflns_number_gt     3316
_reflns_threshold_expression     I>2\s(I)
_refine_ls_structure_factor_coef     Fsqd
_refine_ls_matrix_type     full
_refine_ls_R_factor_all     0.0481
_refine_ls_R_factor_gt     0.0425
_refine_ls_wR_factor_gt     0.1153
_refine_ls_wR_factor_ref     0.1205
_refine_ls_goodness_of_fit_ref     1.050
_refine_ls_restrained_S_all     1.047
_refine_ls_number_reflns     3837
_refine_ls_number_parameters     298
_refine_ls_number_restraints     0
_refine_ls_hydrogen_treatment     mixed
_refine_ls_weighting_scheme     calc
_refine_ls_weighting_details
              'w=1/[\s^2^(Fo^2^)+(0.0679P)^2^+0.5476P] where P=(Fo^2^+2Fc^2^)/3'
_atom_sites_solution_hydrogens     mixed
_atom_sites_solution_primary     direct
_atom_sites_solution_secondary     ?
_refine_ls_shift/su_max     0.000
_refine_ls_shift/su_mean     0.000
_refine_diff_density_max     0.294
_refine_diff_density_min     -0.209
_refine_ls_extinction_method     SHELXL
_refine_ls_extinction_coef     0.0016(2)
_refine_ls_extinction_expression
                                  'Fc^*^=kFc[1+0.001xFc^2^\l^3^/sin(2\q)]^-1/4^'
loop_
    _atom_type_symbol
    _atom_type_description
    _atom_type_scat_dispersion_real
    _atom_type_scat_dispersion_imag
    _atom_type_scat_source
    'C' 'C' 0.0181 0.0091
                         'International Tables Vol C Tables 4.2.6.8 and 6.1.1.4'
    'H' 'H' 0.0000 0.0000
                         'International Tables Vol C Tables 4.2.6.8 and 6.1.1.4'
    'N' 'N' 0.0311 0.0180
                         'International Tables Vol C Tables 4.2.6.8 and 6.1.1.4'
    'O' 'O' 0.0492 0.0322
                         'International Tables Vol C Tables 4.2.6.8 and 6.1.1.4'
_computing_data_collection     'CrysAlis PRO (Agilent, 2012)'
_computing_cell_refinement     'CrysAlis PRO (Agilent, 2012)'
_computing_data_reduction     'CrysAlis RED (Agilent, 2012)'
_computing_structure_solution     'SUPERFLIP (Palatinus & Chapuis, 2007)'
_computing_structure_refinement     'SHELXL-2012 (Sheldrick, 2008)'
_computing_molecular_graphics     'OLEX2 (Dolomanov <i>et al.</i>, 2009)'
_computing_publication_material     'OLEX2 (Dolomanov <i>et al.</i>, 2009)'
loop_
    _atom_site_type_symbol
    _atom_site_label
    _atom_site_fract_x
    _atom_site_fract_y
    _atom_site_fract_z
    _atom_site_U_iso_or_equiv
    _atom_site_adp_type
    _atom_site_calc_flag
    _atom_site_occupancy
    _atom_site_disorder_assembly
    _atom_site_disorder_group
    O O1B 0.84597(9) 0.58513(17) 0.47124(5) 0.0352(3) Uani d 1 . .
    O O2B 0.77598(13) 0.8599(2) 0.53866(6) 0.0578(4) Uani d 1 . .
    O O3B 0.64101(13) 1.01645(19) 0.49224(7) 0.0570(4) Uani d 1 . .
    O O4B 0.32910(10) 0.61289(19) 0.42367(6) 0.0463(3) Uani d 1 . .
    O O5B 0.35919(10) 0.34651(18) 0.38117(6) 0.0461(3) Uani d 1 . .
    O O6B 0.73947(12) 0.1561(2) 0.36561(7) 0.0598(4) Uani d 1 . .
    O O7B 0.85686(11) 0.2174(2) 0.43946(7) 0.0571(4) Uani d 1 . .
    N N1B 0.69547(12) 0.8710(2) 0.50202(6) 0.0372(3) Uani d 1 . .
    N N2B 0.39201(11) 0.4894(2) 0.40823(6) 0.0331(3) Uani d 1 . .
    N N3B 0.76868(11) 0.2469(2) 0.40934(6) 0.0372(3) Uani d 1 . .
    C C1B 0.74326(12) 0.5605(2) 0.45716(6) 0.0274(3) Uani d 1 . .
    C C2B 0.66022(13) 0.6984(2) 0.46929(6) 0.0285(3) Uani d 1 . .
    C C3B 0.54835(13) 0.6790(2) 0.45310(6) 0.0286(3) Uani d 1 . .
    H H3B 0.4975 0.7755 0.4621 0.034 Uiso calc 1 . .
    C C4B 0.51081(12) 0.5151(2) 0.42331(6) 0.0277(3) Uani d 1 . .
    C C5B 0.58320(13) 0.3750(2) 0.40867(6) 0.0283(3) Uani d 1 . .
    H H5B 0.5563 0.2651 0.3875 0.034 Uiso calc 1 . .
    C C6B 0.69516(12) 0.3982(2) 0.42543(6) 0.0288(3) Uani d 1 . .
    O O1A 0.46181(10) 0.97115(18) 0.33755(6) 0.0418(3) Uani d 1 . .
    O O2A 0.31610(10) 0.78306(19) 0.29640(6) 0.0478(3) Uani d 1 . .
    N N1A 0.49795(10) 0.22233(18) 0.18479(5) 0.0281(3) Uani d 1 . .
    N N2A 0.45154(12) 0.0793(2) 0.07075(6) 0.0403(4) Uani d 1 . .
    C C1A 0.57171(13) 0.2789(2) 0.23569(7) 0.0335(4) Uani d 1 . .
    H H1AA 0.6493 0.2816 0.2260 0.040 Uiso calc 1 . .
    H H1AB 0.5676 0.1805 0.2658 0.040 Uiso calc 1 . .
    C C2A 0.54431(13) 0.4722(2) 0.25959(6) 0.0293(3) Uani d 1 . .
    C C3A 0.63089(12) 0.5898(2) 0.28273(7) 0.0314(3) Uani d 1 . .
    H H3A 0.7054 0.5514 0.2798 0.038 Uiso calc 1 . .
    C C4A 0.61191(13) 0.7628(2) 0.31028(7) 0.0320(3) Uani d 1 . .
    H H4A 0.6714 0.8418 0.3265 0.038 Uiso calc 1 . .
    C C5A 0.50268(13) 0.8118(2) 0.31260(6) 0.0303(3) Uani d 1 . .
    C C6A 0.34372(15) 0.9629(3) 0.32388(9) 0.0469(5) Uani d 1 . .
    H H6AA 0.3181 1.0701 0.2980 0.056 Uiso calc 1 . .
    H H6AB 0.3068 0.9741 0.3592 0.056 Uiso calc 1 . .
    C C7A 0.41608(13) 0.6991(2) 0.28819(7) 0.0320(3) Uani d 1 . .
    C C8A 0.43308(13) 0.5274(2) 0.26208(7) 0.0316(3) Uani d 1 . .
    H H8A 0.3727 0.4495 0.2464 0.038 Uiso calc 1 . .
    C C9A 0.51724(14) 0.0216(2) 0.17120(7) 0.0342(4) Uani d 1 . .
    H H9AA 0.5076 -0.0591 0.2050 0.041 Uiso calc 1 . .
    H H9AB 0.5947 0.0056 0.1621 0.041 Uiso calc 1 . .
    C C10A 0.43710(14) -0.0439(3) 0.12078(8) 0.0403(4) Uani d 1 . .
    H H10A 0.4521 -0.1794 0.1117 0.048 Uiso calc 1 . .
    H H10B 0.3596 -0.0343 0.1303 0.048 Uiso calc 1 . .
    C C11A 0.43605(16) 0.2859(3) 0.08385(8) 0.0441(4) Uani d 1 . .
    H H11A 0.3584 0.3089 0.0917 0.053 Uiso calc 1 . .
    H H11B 0.4505 0.3653 0.0505 0.053 Uiso calc 1 . .
    C C12A 0.51592(14) 0.3411(2) 0.13567(7) 0.0356(4) Uani d 1 . .
    H H12A 0.5935 0.3251 0.1268 0.043 Uiso calc 1 . .
    H H12B 0.5049 0.4777 0.1451 0.043 Uiso calc 1 . .
    H H2AA 0.522(2) 0.062(3) 0.0623(9) 0.053(6) Uiso d 1 . .
    H H2AB 0.403(2) 0.044(3) 0.0403(10) 0.056(6) Uiso d 1 . .
loop_
    _atom_site_aniso_label
    _atom_site_aniso_U_11
    _atom_site_aniso_U_22
    _atom_site_aniso_U_33
    _atom_site_aniso_U_12
    _atom_site_aniso_U_13
    _atom_site_aniso_U_23
    O1B 0.0238(6) 0.0469(7) 0.0338(6) -0.0022(5) -0.0014(4) 0.0020(5)
    O2B 0.0567(9) 0.0563(9) 0.0564(9) -0.0110(7) -0.0116(7) -0.0159(7)
    O3B 0.0560(9) 0.0345(7) 0.0808(11) 0.0035(6) 0.0096(7) -0.0108(7)
    O4B 0.0263(6) 0.0505(8) 0.0615(8) 0.0095(5) 0.0023(5) -0.0064(6)
    O5B 0.0281(6) 0.0474(7) 0.0620(8) -0.0078(5) 0.0014(5) -0.0133(6)
    O6B 0.0429(8) 0.0581(9) 0.0773(10) 0.0081(6) 0.0021(7) -0.0352(8)
    O7B 0.0349(7) 0.0571(9) 0.0762(10) 0.0191(6) -0.0069(7) -0.0085(7)
    N1B 0.0373(8) 0.0353(8) 0.0397(8) -0.0064(6) 0.0069(6) -0.0046(6)
    N2B 0.0244(7) 0.0388(7) 0.0360(7) 0.0011(5) 0.0027(5) 0.0025(6)
    N3B 0.0278(7) 0.0346(7) 0.0495(9) 0.0025(6) 0.0055(6) -0.0040(6)
    C1B 0.0243(7) 0.0346(8) 0.0227(7) 0.0000(6) 0.0007(5) 0.0048(6)
    C2B 0.0294(8) 0.0300(8) 0.0257(7) -0.0016(6) 0.0021(6) 0.0011(6)
    C3B 0.0276(8) 0.0313(7) 0.0273(7) 0.0038(6) 0.0051(6) 0.0033(6)
    C4B 0.0228(7) 0.0342(8) 0.0259(7) 0.0007(6) 0.0015(6) 0.0033(6)
    C5B 0.0275(8) 0.0303(7) 0.0269(7) -0.0010(6) 0.0023(6) -0.0003(6)
    C6B 0.0258(8) 0.0304(8) 0.0304(7) 0.0036(6) 0.0035(6) 0.0015(6)
    O1A 0.0320(6) 0.0398(7) 0.0528(8) 0.0017(5) 0.0007(5) -0.0153(5)
    O2A 0.0259(6) 0.0481(7) 0.0684(9) 0.0020(5) 0.0013(6) -0.0207(6)
    N1A 0.0256(6) 0.0306(6) 0.0271(6) -0.0010(5) -0.0008(5) -0.0014(5)
    N2A 0.0240(7) 0.0642(10) 0.0313(7) 0.0038(6) -0.0036(6) -0.0126(7)
    C1A 0.0297(8) 0.0351(8) 0.0336(8) 0.0028(6) -0.0054(6) -0.0029(6)
    C2A 0.0270(8) 0.0328(8) 0.0269(7) -0.0014(6) -0.0015(6) 0.0004(6)
    C3A 0.0222(7) 0.0366(8) 0.0350(8) -0.0011(6) 0.0006(6) 0.0003(6)
    C4A 0.0251(8) 0.0361(8) 0.0334(8) -0.0062(6) -0.0019(6) -0.0013(6)
    C5A 0.0323(8) 0.0306(8) 0.0277(7) -0.0021(6) 0.0015(6) -0.0017(6)
    C6A 0.0312(9) 0.0449(10) 0.0639(12) 0.0027(7) 0.0025(8) -0.0148(9)
    C7A 0.0228(7) 0.0391(8) 0.0335(8) -0.0006(6) 0.0004(6) -0.0003(6)
    C8A 0.0244(7) 0.0355(8) 0.0333(8) -0.0043(6) -0.0032(6) -0.0040(6)
    C9A 0.0347(8) 0.0313(8) 0.0353(8) 0.0012(6) -0.0018(7) -0.0021(6)
    C10A 0.0316(9) 0.0432(9) 0.0451(10) -0.0040(7) -0.0001(7) -0.0112(8)
    C11A 0.0422(10) 0.0556(11) 0.0332(9) 0.0114(8) -0.0009(7) 0.0044(8)
    C12A 0.0379(9) 0.0355(8) 0.0330(8) 0.0006(7) 0.0029(7) 0.0023(6)
_geom_special_details
;
 All esds (except the esd in the dihedral angle between two l.s. planes)
 are estimated using the full covariance matrix.  The cell esds are taken
 into account individually in the estimation of esds in distances, angles
 and torsion angles; correlations between esds in cell parameters are only
 used when they are defined by crystal symmetry.  An approximate (isotropic)
 treatment of cell esds is used for estimating esds involving l.s. planes.
;
loop_
    _geom_bond_atom_site_label_1
    _geom_bond_atom_site_label_2
    _geom_bond_site_symmetry_2
    _geom_bond_distance
    _geom_bond_publ_flag
    O1B C1B . 1.2597(18) ?
    O2B N1B . 1.226(2) ?
    O3B N1B . 1.216(2) ?
    O4B N2B . 1.2298(18) ?
    O5B N2B . 1.2234(18) ?
    O6B N3B . 1.2240(19) ?
    O7B N3B . 1.2278(18) ?
    N1B C2B . 1.465(2) ?
    N2B C4B . 1.4505(19) ?
    N3B C6B . 1.456(2) ?
    C1B C2B . 1.441(2) ?
    C1B C6B . 1.441(2) ?
    C2B C3B . 1.369(2) ?
    C3B H3B . 0.9500 ?
    C3B C4B . 1.388(2) ?
    C4B C5B . 1.381(2) ?
    C5B H5B . 0.9500 ?
    C5B C6B . 1.375(2) ?
    O1A C5A . 1.3735(19) ?
    O1A C6A . 1.428(2) ?
    O2A C6A . 1.432(2) ?
    O2A C7A . 1.3757(19) ?
    N1A C1A . 1.4621(19) ?
    N1A C9A . 1.460(2) ?
    N1A C12A . 1.456(2) ?
    N2A C10A . 1.481(2) ?
    N2A C11A . 1.489(2) ?
    N2A H2AA . 0.91(2) ?
    N2A H2AB . 0.91(2) ?
    C1A H1AA . 0.9900 ?
    C1A H1AB . 0.9900 ?
    C1A C2A . 1.511(2) ?
    C2A C3A . 1.390(2) ?
    C2A C8A . 1.406(2) ?
    C3A H3A . 0.9500 ?
    C3A C4A . 1.400(2) ?
    C4A H4A . 0.9500 ?
    C4A C5A . 1.371(2) ?
    C5A C7A . 1.380(2) ?
    C6A H6AA . 0.9900 ?
    C6A H6AB . 0.9900 ?
    C7A C8A . 1.371(2) ?
    C8A H8A . 0.9500 ?
    C9A H9AA . 0.9900 ?
    C9A H9AB . 0.9900 ?
    C9A C10A . 1.513(2) ?
    C10A H10A . 0.9900 ?
    C10A H10B . 0.9900 ?
    C11A H11A . 0.9900 ?
    C11A H11B . 0.9900 ?
    C11A C12A . 1.515(2) ?
    C12A H12A . 0.9900 ?
    C12A H12B . 0.9900 ?
loop_
    _geom_angle_atom_site_label_1
    _geom_angle_atom_site_label_2
    _geom_angle_atom_site_label_3
    _geom_angle_site_symmetry_1
    _geom_angle_site_symmetry_3
    _geom_angle
    _geom_angle_publ_flag
    O2B N1B C2B . . 118.49(14) ?
    O3B N1B O2B . . 123.68(15) ?
    O3B N1B C2B . . 117.80(14) ?
    O4B N2B C4B . . 118.01(14) ?
    O5B N2B O4B . . 123.24(14) ?
    O5B N2B C4B . . 118.76(13) ?
    O6B N3B O7B . . 123.10(15) ?
    O6B N3B C6B . . 117.76(14) ?
    O7B N3B C6B . . 119.13(14) ?
    O1B C1B C2B . . 123.00(14) ?
    O1B C1B C6B . . 124.81(14) ?
    C6B C1B C2B . . 112.14(13) ?
    C1B C2B N1B . . 118.95(13) ?
    C3B C2B N1B . . 116.50(13) ?
    C3B C2B C1B . . 124.54(14) ?
    C2B C3B H3B . . 120.7 ?
    C2B C3B C4B . . 118.51(14) ?
    C4B C3B H3B . . 120.7 ?
    C3B C4B N2B . . 118.85(13) ?
    C5B C4B N2B . . 119.31(14) ?
    C5B C4B C3B . . 121.83(14) ?
    C4B C5B H5B . . 120.8 ?
    C6B C5B C4B . . 118.45(14) ?
    C6B C5B H5B . . 120.8 ?
    C1B C6B N3B . . 118.73(13) ?
    C5B C6B N3B . . 116.76(13) ?
    C5B C6B C1B . . 124.50(14) ?
    C5A O1A C6A . . 105.68(12) ?
    C7A O2A C6A . . 105.78(12) ?
    C9A N1A C1A . . 109.85(12) ?
    C12A N1A C1A . . 111.28(13) ?
    C12A N1A C9A . . 109.25(12) ?
    C10A N2A C11A . . 111.56(14) ?
    C10A N2A H2AA . . 107.4(14) ?
    C10A N2A H2AB . . 110.1(15) ?
    C11A N2A H2AA . . 108.3(14) ?
    C11A N2A H2AB . . 109.7(15) ?
    H2AA N2A H2AB . . 110(2) ?
    N1A C1A H1AA . . 108.8 ?
    N1A C1A H1AB . . 108.8 ?
    N1A C1A C2A . . 113.90(13) ?
    H1AA C1A H1AB . . 107.7 ?
    C2A C1A H1AA . . 108.8 ?
    C2A C1A H1AB . . 108.8 ?
    C3A C2A C1A . . 118.94(14) ?
    C3A C2A C8A . . 120.22(15) ?
    C8A C2A C1A . . 120.69(14) ?
    C2A C3A H3A . . 118.9 ?
    C2A C3A C4A . . 122.20(14) ?
    C4A C3A H3A . . 118.9 ?
    C3A C4A H4A . . 121.9 ?
    C5A C4A C3A . . 116.24(14) ?
    C5A C4A H4A . . 121.9 ?
    O1A C5A C7A . . 110.17(14) ?
    C4A C5A O1A . . 127.81(14) ?
    C4A C5A C7A . . 122.01(15) ?
    O1A C6A O2A . . 108.21(13) ?
    O1A C6A H6AA . . 110.1 ?
    O1A C6A H6AB . . 110.1 ?
    O2A C6A H6AA . . 110.1 ?
    O2A C6A H6AB . . 110.1 ?
    H6AA C6A H6AB . . 108.4 ?
    O2A C7A C5A . . 109.66(14) ?
    C8A C7A O2A . . 127.79(14) ?
    C8A C7A C5A . . 122.51(15) ?
    C2A C8A H8A . . 121.6 ?
    C7A C8A C2A . . 116.75(14) ?
    C7A C8A H8A . . 121.6 ?
    N1A C9A H9AA . . 109.5 ?
    N1A C9A H9AB . . 109.5 ?
    N1A C9A C10A . . 110.87(13) ?
    H9AA C9A H9AB . . 108.1 ?
    C10A C9A H9AA . . 109.5 ?
    C10A C9A H9AB . . 109.5 ?
    N2A C10A C9A . . 108.90(14) ?
    N2A C10A H10A . . 109.9 ?
    N2A C10A H10B . . 109.9 ?
    C9A C10A H10A . . 109.9 ?
    C9A C10A H10B . . 109.9 ?
    H10A C10A H10B . . 108.3 ?
    N2A C11A H11A . . 109.9 ?
    N2A C11A H11B . . 109.9 ?
    N2A C11A C12A . . 109.15(14) ?
    H11A C11A H11B . . 108.3 ?
    C12A C11A H11A . . 109.9 ?
    C12A C11A H11B . . 109.9 ?
    N1A C12A C11A . . 110.72(14) ?
    N1A C12A H12A . . 109.5 ?
    N1A C12A H12B . . 109.5 ?
    C11A C12A H12A . . 109.5 ?
    C11A C12A H12B . . 109.5 ?
    H12A C12A H12B . . 108.1 ?
loop_
    _geom_torsion_atom_site_label_1
    _geom_torsion_atom_site_label_2
    _geom_torsion_atom_site_label_3
    _geom_torsion_atom_site_label_4
    _geom_torsion_site_symmetry_1
    _geom_torsion_site_symmetry_2
    _geom_torsion_site_symmetry_3
    _geom_torsion_site_symmetry_4
    _geom_torsion
    _geom_torsion_publ_flag
    O1B C1B C2B N1B . . . . -3.2(2) ?
    O1B C1B C2B C3B . . . . 177.92(14) ?
    O1B C1B C6B N3B . . . . 1.8(2) ?
    O1B C1B C6B C5B . . . . -177.91(14) ?
    O2B N1B C2B C1B . . . . -32.4(2) ?
    O2B N1B C2B C3B . . . . 146.50(16) ?
    O3B N1B C2B C1B . . . . 149.48(15) ?
    O3B N1B C2B C3B . . . . -31.6(2) ?
    O4B N2B C4B C3B . . . . -1.5(2) ?
    O4B N2B C4B C5B . . . . 177.30(14) ?
    O5B N2B C4B C3B . . . . 178.82(14) ?
    O5B N2B C4B C5B . . . . -2.4(2) ?
    O6B N3B C6B C1B . . . . -150.82(16) ?
    O6B N3B C6B C5B . . . . 28.9(2) ?
    O7B N3B C6B C1B . . . . 28.4(2) ?
    O7B N3B C6B C5B . . . . -151.86(16) ?
    N1B C2B C3B C4B . . . . -178.32(13) ?
    N2B C4B C5B C6B . . . . -177.33(13) ?
    C1B C2B C3B C4B . . . . 0.6(2) ?
    C2B C1B C6B N3B . . . . 179.38(13) ?
    C2B C1B C6B C5B . . . . -0.4(2) ?
    C2B C3B C4B N2B . . . . 177.29(13) ?
    C2B C3B C4B C5B . . . . -1.5(2) ?
    C3B C4B C5B C6B . . . . 1.4(2) ?
    C4B C5B C6B N3B . . . . 179.77(13) ?
    C4B C5B C6B C1B . . . . -0.5(2) ?
    C6B C1B C2B N1B . . . . 179.19(13) ?
    C6B C1B C2B C3B . . . . 0.3(2) ?
    O1A C5A C7A O2A . . . . 0.31(19) ?
    O1A C5A C7A C8A . . . . -177.63(15) ?
    O2A C7A C8A C2A . . . . -179.39(16) ?
    N1A C1A C2A C3A . . . . -143.67(15) ?
    N1A C1A C2A C8A . . . . 40.7(2) ?
    N1A C9A C10A N2A . . . . 58.56(18) ?
    N2A C11A C12A N1A . . . . -57.98(19) ?
    C1A N1A C9A C10A . . . . 176.60(14) ?
    C1A N1A C12A C11A . . . . -177.88(14) ?
    C1A C2A C3A C4A . . . . -174.11(15) ?
    C1A C2A C8A C7A . . . . 175.38(14) ?
    C2A C3A C4A C5A . . . . -0.8(2) ?
    C3A C2A C8A C7A . . . . -0.2(2) ?
    C3A C4A C5A O1A . . . . 179.11(15) ?
    C3A C4A C5A C7A . . . . -1.2(2) ?
    C4A C5A C7A O2A . . . . -179.39(15) ?
    C4A C5A C7A C8A . . . . 2.7(3) ?
    C5A O1A C6A O2A . . . . 7.0(2) ?
    C5A C7A C8A C2A . . . . -1.8(2) ?
    C6A O1A C5A C4A . . . . 175.15(17) ?
    C6A O1A C5A C7A . . . . -4.53(19) ?
    C6A O2A C7A C5A . . . . 4.0(2) ?
    C6A O2A C7A C8A . . . . -178.15(17) ?
    C7A O2A C6A O1A . . . . -6.8(2) ?
    C8A C2A C3A C4A . . . . 1.6(2) ?
    C9A N1A C1A C2A . . . . -169.57(13) ?
    C9A N1A C12A C11A . . . . 60.66(17) ?
    C10A N2A C11A C12A . . . . 56.16(19) ?
    C11A N2A C10A C9A . . . . -56.31(18) ?
    C12A N1A C1A C2A . . . . 69.32(17) ?
    C12A N1A C9A C10A . . . . -61.07(17) ?
loop_
    _geom_hbond_atom_site_label_D
    _geom_hbond_atom_site_label_H
    _geom_hbond_atom_site_label_A
    _geom_hbond_site_symmetry_A
    _geom_hbond_distance_DH
    _geom_hbond_distance_HA
    _geom_hbond_distance_DA
    _geom_hbond_angle_DHA
    N2A H2AA O1B 2_645 0.91(2) 1.86(3) 2.7409(19) 163(2)
    N2A H2AB O1B 4_565 0.91(2) 1.91(2) 2.7798(18) 159(2)
    C4A H4A O6B 1_565 0.95 2.48 3.335(2) 149.8
    C3B H3B O3B 3_676 0.95 2.54 3.473(2) 165.9
_shelx_hkl_checksum     45740
_shelx_res_checksum     19714
_iucr_refine_instructions_details
;
TITL HSY-612 in P21/n
CELL 1.54184 12.086354 6.969806 23.48979 90 96.5141 90
ZERR 4 0.000205 0.000106 0.000431 0 0.0017 0
LATT 1
SYMM 0.5-X,0.5+Y,0.5-Z
SFAC C H N O
UNIT 72 76 20 36
EQIV $1 1-X,2-Y,1-Z
EQIV $2 1.5-X,-0.5+Y,0.5-Z
EQIV $3 -0.5+X,0.5-Y,-0.5+Z
EQIV $4 +X,1+Y,+Z
EQIV $5 0.5-X,-0.5+Y,0.5-Z
L.S. 15
PLAN  10
TEMP -100(2)
HTAB C3B O3B_$1
HTAB C4A O6B_$4
HTAB C10A O4B_$5
HTAB C10A O7B_$2
HTAB C11A O4B_$5
HTAB C11A O7B_$3
HTAB N2A O1B_$2
HTAB N2A O1B_$3
HTAB N2A O7B_$2
HTAB N2A O7B_$3
MORE -1
BOND $H
fmap 2
acta
CONF
OMIT -3 2 1
REM <HKL>I:/Prof.Yathirajan%202013/HSY-612/HSY-612-MK/HSY-612.hkl</HKL>
WGHT    0.067900    0.547600
EXTI    0.001590
FVAR       4.56598
O1B   4    0.845967    0.585132    0.471244    11.00000    0.02380    0.04690 =
         0.03377    0.00200   -0.00141   -0.00221
O2B   4    0.775976    0.859941    0.538659    11.00000    0.05673    0.05628 =
         0.05637   -0.01593   -0.01156   -0.01103
O3B   4    0.641005    1.016449    0.492235    11.00000    0.05601    0.03454 =
         0.08078   -0.01075    0.00962    0.00348
O4B   4    0.329104    0.612893    0.423671    11.00000    0.02634    0.05052 =
         0.06147   -0.00635    0.00228    0.00949
O5B   4    0.359188    0.346511    0.381170    11.00000    0.02815    0.04743 =
         0.06196   -0.01327    0.00141   -0.00777
O6B   4    0.739474    0.156068    0.365610    11.00000    0.04292    0.05807 =
         0.07732   -0.03517    0.00207    0.00813
O7B   4    0.856862    0.217441    0.439463    11.00000    0.03491    0.05714 =
         0.07616   -0.00846   -0.00688    0.01914
N1B   3    0.695467    0.871032    0.502018    11.00000    0.03731    0.03530 =
         0.03967   -0.00458    0.00693   -0.00638
N2B   3    0.392008    0.489442    0.408235    11.00000    0.02444    0.03876 =
         0.03600    0.00245    0.00266    0.00110
N3B   3    0.768680    0.246866    0.409343    11.00000    0.02785    0.03456 =
         0.04946   -0.00401    0.00555    0.00247
C1B   1    0.743258    0.560486    0.457160    11.00000    0.02434    0.03459 =
         0.02272    0.00480    0.00070   -0.00004
C2B   1    0.660222    0.698410    0.469289    11.00000    0.02943    0.03004 =
         0.02567    0.00106    0.00213   -0.00160
C3B   1    0.548346    0.678988    0.453103    11.00000    0.02757    0.03132 =
         0.02731    0.00331    0.00513    0.00378
AFIX  43
H3B   2    0.497549    0.775456    0.462054    11.00000   -1.20000
AFIX   0
C4B   1    0.510807    0.515146    0.423315    11.00000    0.02283    0.03417 =
         0.02594    0.00334    0.00152    0.00069
C5B   1    0.583196    0.375003    0.408674    11.00000    0.02752    0.03025 =
         0.02690   -0.00035    0.00232   -0.00096
AFIX  43
H5B   2    0.556291    0.265124    0.387520    11.00000   -1.20000
AFIX   0
C6B   1    0.695163    0.398168    0.425428    11.00000    0.02584    0.03043 =
         0.03035    0.00153    0.00352    0.00360
O1A   4    0.461813    0.971150    0.337546    11.00000    0.03199    0.03976 =
         0.05278   -0.01527    0.00067    0.00167
O2A   4    0.316103    0.783062    0.296402    11.00000    0.02586    0.04809 =
         0.06838   -0.02066    0.00133    0.00200
N1A   3    0.497955    0.222334    0.184794    11.00000    0.02555    0.03060 =
         0.02715   -0.00143   -0.00076   -0.00098
N2A   3    0.451538    0.079260    0.070749    11.00000    0.02402    0.06416 =
         0.03129   -0.01262   -0.00360    0.00382
C1A   1    0.571714    0.278872    0.235694    11.00000    0.02965    0.03509 =
         0.03365   -0.00289   -0.00541    0.00285
AFIX  23
H1AA  2    0.649279    0.281604    0.225962    11.00000   -1.20000
H1AB  2    0.567628    0.180473    0.265779    11.00000   -1.20000
AFIX   0
C2A   1    0.544312    0.472213    0.259592    11.00000    0.02699    0.03282 =
         0.02692    0.00043   -0.00151   -0.00137
C3A   1    0.630894    0.589771    0.282735    11.00000    0.02217    0.03657 =
         0.03496    0.00030    0.00057   -0.00109
AFIX  43
H3A   2    0.705436    0.551381    0.279757    11.00000   -1.20000
AFIX   0
C4A   1    0.611907    0.762809    0.310277    11.00000    0.02514    0.03613 =
         0.03339   -0.00133   -0.00192   -0.00625
AFIX  43
H4A   2    0.671382    0.841835    0.326453    11.00000   -1.20000
AFIX   0
C5A   1    0.502683    0.811816    0.312596    11.00000    0.03230    0.03057 =
         0.02768   -0.00167    0.00152   -0.00208
C6A   1    0.343723    0.962913    0.323881    11.00000    0.03119    0.04494 =
         0.06393   -0.01480    0.00245    0.00267
AFIX  23
H6AA  2    0.318076    1.070057    0.298018    11.00000   -1.20000
H6AB  2    0.306751    0.974118    0.359246    11.00000   -1.20000
AFIX   0
C7A   1    0.416076    0.699107    0.288193    11.00000    0.02278    0.03905 =
         0.03354   -0.00028    0.00041   -0.00057
C8A   1    0.433083    0.527407    0.262076    11.00000    0.02439    0.03554 =
         0.03334   -0.00400   -0.00325   -0.00430
AFIX  43
H8A   2    0.372652    0.449516    0.246419    11.00000   -1.20000
AFIX   0
C9A   1    0.517236    0.021565    0.171202    11.00000    0.03466    0.03135 =
         0.03529   -0.00213   -0.00178    0.00123
AFIX  23
H9AA  2    0.507639   -0.059142    0.204975    11.00000   -1.20000
H9AB  2    0.594671    0.005638    0.162051    11.00000   -1.20000
AFIX   0
C10A  1    0.437101   -0.043872    0.120781    11.00000    0.03158    0.04319 =
         0.04511   -0.01124   -0.00011   -0.00398
AFIX  23
H10A  2    0.452078   -0.179434    0.111669    11.00000   -1.20000
H10B  2    0.359592   -0.034311    0.130335    11.00000   -1.20000
AFIX   0
C11A  1    0.436050    0.285907    0.083848    11.00000    0.04217    0.05561 =
         0.03321    0.00439   -0.00092    0.01142
AFIX  23
H11A  2    0.358410    0.308941    0.091735    11.00000   -1.20000
H11B  2    0.450534    0.365286    0.050537    11.00000   -1.20000
AFIX   0
C12A  1    0.515921    0.341083    0.135674    11.00000    0.03794    0.03552 =
         0.03299    0.00234    0.00288    0.00064
AFIX  23
H12A  2    0.593501    0.325120    0.126752    11.00000   -1.20000
H12B  2    0.504883    0.477707    0.145083    11.00000   -1.20000
AFIX   0
H2AA  2    0.522142    0.062475    0.062253    11.00000    0.05276
H2AB  2    0.402502    0.044065    0.040283    11.00000    0.05596
HKLF 4
REM  HSY-612 in P21/n
REM R1 =  0.0425 for    3316 Fo > 4sig(Fo)  and  0.0481 for all    3837 data
REM    298 parameters refined using      0 restraints
END
WGHT      0.0669      0.5530
REM Highest difference peak  0.294,  deepest hole -0.210,  1-sigma level  0.048
Q1    1   0.7305  0.0819  0.3969  11.00000  0.05    0.29
Q2    1   0.7859  0.9226  0.4996  11.00000  0.05    0.27
Q3    1   0.7000  0.6260  0.4686  11.00000  0.05    0.27
Q4    1   0.6220  0.9414  0.5234  11.00000  0.05    0.27
Q5    1   0.4650  0.7535  0.2913  11.00000  0.05    0.26
Q6    1   0.5832  0.5184  0.2779  11.00000  0.05    0.25
Q7    1   0.4926  0.4996  0.2604  11.00000  0.05    0.23
Q8    1   0.7189  0.4744  0.4342  11.00000  0.05    0.23
Q9    1   0.8668  0.2698  0.4036  11.00000  0.05    0.22
Q10   1   0.4240  0.5959  0.2915  11.00000  0.05    0.22
;
