# Supplementary material for: 1-Piperonylpiperazinium picrate
Source: Acta Crystallogr Sect E Struct Rep Online. 2014 Jan 29;70(Pt 2):o208–9. doi: 10.1107/S1600536814001524 (PMC3998354; doi:10.1107/S1600536814001524)
Supplement: Supplementary file 2 [file e-70-0o208-Isup2.hkl]

#
# h,k,l, Fc-squared, Fo-squared, sigma(Fo-squared), status flag
#
data_I
_shelx_refln_list_code          4
_shelx_F_calc_maximum      243.60
_exptl_crystal_F_000       936.00
_reflns_d_resolution_high  0.8082

loop_
 _space_group_symop_operation_xyz
 'x, y, z'
 '-x+1/2, y+1/2, -z+1/2'
 '-x, -y, -z'
 'x-1/2, -y-1/2, z-1/2'

_cell_length_a    12.0864
_cell_length_b     6.9698
_cell_length_c    23.4898
_cell_angle_alpha  90.000
_cell_angle_beta   96.514
_cell_angle_gamma  90.000

_shelx_F_squared_multiplier     1.000

loop_
 _refln_index_h
 _refln_index_k
 _refln_index_l
 _refln_F_squared_calc
 _refln_F_squared_meas
 _refln_F_squared_sigma
 _refln_observed_status
   2   0   0       5128.13       5002.10        74.07 o
   4   0   0         10.02          7.78         1.11 o
   6   0   0       2173.10       2373.96        41.48 o
   8   0   0         38.86         29.10         3.61 o
  10   0   0       1027.39       1072.29        81.31 o
  12   0   0        253.15        220.87        16.49 o
  14   0   0        102.98        109.49         9.33 o
   1   1   0        112.23        130.73         2.97 o
   2   1   0        135.70        131.42         2.29 o
   3   1   0        240.51        232.04         3.79 o
   4   1   0          0.05          6.05         0.86 o
   5   1   0        868.11        821.52        11.31 o
   6   1   0       1801.47       2010.99        34.34 o
   7   1   0        408.69        557.44        10.96 o
   8   1   0        322.73        287.75         7.90 o
   9   1   0        354.64        402.53        10.50 o
  10   1   0       1003.10        983.29        32.13 o
  11   1   0         78.40         49.98         4.74 o
  12   1   0        174.02        164.56         6.90 o
  13   1   0          0.46          1.77         3.35 o
  14   1   0        127.02        132.50        10.93 o
   0   2   0         41.63         49.57         1.87 o
   1   2   0        587.47        643.93         9.10 o
   2   2   0       2006.82       1979.47        21.57 o
   3   2   0        119.50         97.65         2.34 o
   4   2   0         43.75         20.99         1.73 o
   5   2   0       1452.96       1666.85        22.18 o
   6   2   0         51.86         41.33         2.66 o
   7   2   0        197.81        214.40         6.48 o
   8   2   0         15.47         11.33         1.99 o
   9   2   0       2726.39       2888.37        99.30 o
  10   2   0        293.24        263.80        10.38 o
  11   2   0        331.63        272.24        28.99 o
  12   2   0        191.87        197.46         8.69 o
  13   2   0         63.19         52.70         4.96 o
  14   2   0         72.25         70.65         6.09 o
   1   3   0       3898.01       4144.39        33.19 o
   2   3   0       2913.04       3120.47        40.59 o
   3   3   0       1536.80       1711.08        38.89 o
   4   3   0        164.65        177.80         5.85 o
   5   3   0        336.59        460.33        17.62 o
   6   3   0         11.63         18.56         2.31 o
   7   3   0        140.38        137.24         8.01 o
   8   3   0        233.29        230.58        19.64 o
   9   3   0        935.60        910.34        20.41 o
  10   3   0          8.11          3.84         2.20 o
  11   3   0        370.46        390.89        17.22 o
  12   3   0        111.23        122.29         5.39 o
  13   3   0        116.11        106.31         4.74 o
   0   4   0       1863.81       2133.38       101.73 o
   1   4   0          2.62          8.15         1.98 o
   2   4   0       3672.13       3979.17        47.43 o
   3   4   0         96.92         87.02         4.45 o
   4   4   0          3.59          1.26         0.97 o
   5   4   0          1.28          1.36         1.31 o
   6   4   0         25.58         26.86         3.09 o
   7   4   0        323.42        313.42         6.99 o
   8   4   0        195.97        198.03         7.49 o
   9   4   0         47.89         44.81         4.25 o
  10   4   0          0.86          0.01         1.67 o
  11   4   0         42.99         38.64         4.84 o
  12   4   0          0.56          2.02         1.96 o
  13   4   0         74.75         82.71         6.63 o
   1   5   0         57.13         57.94         4.74 o
   2   5   0        210.41        200.81         6.98 o
   3   5   0         23.01         31.13         2.87 o
   4   5   0         35.56         32.05         4.34 o
   5   5   0        515.13        499.63        12.03 o
   6   5   0         62.47         72.73         4.53 o
   7   5   0        163.60        154.19         6.68 o
   8   5   0        662.95        584.51        21.67 o
   9   5   0        245.91        226.63        14.48 o
  10   5   0        221.51        199.37         9.69 o
  11   5   0        105.61        103.05         4.25 o
  12   5   0         15.70         15.52         2.10 o
   0   6   0        165.40        155.40         7.35 o
   1   6   0       1236.75       1190.92        18.57 o
   2   6   0        507.25        489.98        11.87 o
   3   6   0         31.01         24.20         2.64 o
   4   6   0         84.60         88.50         4.86 o
   5   6   0         60.92         58.75         4.60 o
   6   6   0         28.97         20.56         2.97 o
   7   6   0        318.33        290.22        10.16 o
   8   6   0         29.17         25.97         3.00 o
   9   6   0         21.57         22.23         2.68 o
  10   6   0          0.88          3.69         1.41 o
   1   7   0         86.33         72.29         4.80 o
   2   7   0         42.82         32.05         3.18 o
   3   7   0        109.28         97.71         5.03 o
   4   7   0        149.04        137.53         5.67 o
   5   7   0         42.08         44.36         3.17 o
   6   7   0         10.19          6.72         1.98 o
   7   7   0         53.65         49.76         4.33 o
   8   7   0          0.47         -1.33         1.51 o
   0   8   0         50.21         57.79        10.91 o
   1   8   0         14.65         15.67         2.81 o
   2   8   0         21.53         24.97         3.28 o
   3   8   0         21.40         21.47         7.88 o
   4   8   0          7.31          4.41         2.01 o
 -13   0   1        247.46        242.49        16.57 o
 -11   0   1         34.34         36.89        10.74 o
  -9   0   1        764.57        747.93        31.33 o
  -7   0   1       2262.22       2443.77        36.03 o
  -5   0   1        316.48        253.31        14.60 o
  -3   0   1       3685.58       3147.00        47.62 o
  -1   0   1       2479.82       2140.72        43.86 o
   1   0   1       2814.76       2608.52        53.59 o
   3   0   1      15464.75      14295.62       205.85 o
   5   0   1       1308.20       1355.05        25.64 o
   7   0   1        507.44        632.83        16.89 o
   9   0   1        613.93        634.01        19.05 o
  11   0   1       1178.15       1059.44        36.64 o
  13   0   1         91.58        111.56        10.73 o
 -14   1   1         19.76         24.45         3.27 o
 -13   1   1         79.79         75.55         7.95 o
 -12   1   1        122.79        113.82         6.58 o
 -11   1   1        153.99        191.21         9.28 o
 -10   1   1         69.52         75.62         6.99 o
  -9   1   1         78.88         68.89         4.15 o
  -8   1   1        818.33        853.73        22.04 o
  -7   1   1         27.85         30.61         2.39 o
  -6   1   1        859.97        986.33        28.06 o
  -5   1   1        145.42        201.43         3.64 o
  -4   1   1       1222.99       1295.45        23.84 o
  -3   1   1       3901.50       3978.04        49.68 o
  -2   1   1        405.91        360.29        16.58 o
  -1   1   1        115.78        105.12         1.94 o
   0   1   1       8796.56       8826.31       135.65 o
   1   1   1         57.59         68.53         2.01 o
   2   1   1       5526.06       5111.54        47.84 o
   3   1   1       3371.26       3436.61        47.60 o
   4   1   1         12.39         12.72         1.02 o
   5   1   1        438.47        433.10         6.41 o
   6   1   1        971.48       1192.92        17.44 o
   7   1   1         41.47         36.31         3.07 o
   8   1   1        290.79        323.72         8.50 o
   9   1   1         68.59         57.39         4.42 o
  10   1   1          1.45         -1.82         1.82 o
  11   1   1         14.50         22.42         3.44 o
  12   1   1         70.47         68.58         4.50 o
  13   1   1         25.51         27.22         4.21 o
  14   1   1         92.83         94.62         9.89 o
 -14   2   1          1.59          0.20         2.76 o
 -13   2   1          1.91         -1.98         2.19 o
 -12   2   1         61.12         60.54         4.90 o
 -11   2   1        223.89        238.84        18.67 o
 -10   2   1        457.29        472.06        14.21 o
  -9   2   1        705.21        766.01        44.62 o
  -8   2   1        103.13        104.46         5.61 o
  -7   2   1         22.75         16.84         2.40 o
  -6   2   1        136.06        130.74         6.68 o
  -5   2   1        443.82        478.04        10.34 o
  -4   2   1       1363.02       1405.01        30.03 o
  -2   2   1       3684.59       3699.29        26.88 o
  -1   2   1       3674.21       3539.73        34.38 o
   0   2   1        111.71        102.08         1.96 o
   1   2   1         13.23          4.76         0.68 o
   2   2   1        215.11        214.71         3.13 o
   3   2   1       2923.07       2694.93        56.05 o
   4   2   1        430.42        456.34         8.47 o
   5   2   1        145.98        118.81         4.19 o
   6   2   1        446.13        552.70        12.10 o
   7   2   1        574.92        560.75        11.39 o
   8   2   1         75.39         86.88         6.42 o
   9   2   1        239.85        218.01         8.82 o
  10   2   1       1334.99       1397.24        37.36 o
  11   2   1         27.60         22.92         4.25 o
  12   2   1        137.45        118.48        10.52 o
  13   2   1        108.13        103.58         6.58 o
  14   2   1          1.09          2.12         2.22 o
 -13   3   1         41.49         43.00         3.08 o
 -12   3   1        138.84        152.58         6.92 o
 -11   3   1         69.67         52.93         5.61 o
 -10   3   1        140.72        144.98         7.50 o
  -9   3   1         45.45         44.91         5.01 o
  -8   3   1         27.15         23.75         3.69 o
  -7   3   1        167.06        168.72         8.96 o
  -6   3   1        692.52        668.34        21.38 o
  -5   3   1          5.72          5.73         1.58 o
  -4   3   1       2648.19       2736.87        56.90 o
  -3   3   1          1.05          1.25         1.02 o
  -2   3   1        305.32        305.35         6.71 o
  -1   3   1       1347.04       1326.37        12.33 o
   0   3   1        742.71        680.62         8.54 o
   1   3   1        804.95        765.47         8.84 o
   2   3   1          2.83         11.88         1.20 o
   3   3   1       2060.89       2146.46        31.73 o
   4   3   1       2443.75       2771.66        61.18 o
   5   3   1         30.06         32.72         2.36 o
   6   3   1        237.10        206.83         9.13 o
   7   3   1        517.99        505.67        16.25 o
   8   3   1        460.99        429.77        15.79 o
   9   3   1        516.04        531.09        12.79 o
  10   3   1        612.38        638.76        16.84 o
  11   3   1          8.96          9.36         2.32 o
  12   3   1         40.67         45.30         3.88 o
  13   3   1        104.68        133.78         5.29 o
 -13   4   1          9.52         14.04         3.26 o
 -12   4   1          0.02          0.84         2.06 o
 -11   4   1         34.47         27.66         2.54 o
 -10   4   1        158.29        142.30         6.26 o
  -9   4   1         31.50         20.67         3.66 o
  -8   4   1          2.85          4.76         2.12 o
  -7   4   1        355.51        342.80         7.37 o
  -6   4   1         29.46         43.89         3.90 o
  -5   4   1         23.45         24.48         3.57 o
  -4   4   1        112.08        130.43         6.04 o
  -3   4   1        425.00        481.24        14.36 o
  -2   4   1         31.97         45.88         2.99 o
  -1   4   1         94.09        102.03         4.27 o
   0   4   1        102.73        117.69         6.26 o
   1   4   1         12.15         16.95         1.92 o
   2   4   1        110.57        132.74         4.91 o
   3   4   1        114.64        122.34         4.85 o
   4   4   1        567.49        527.95        12.95 o
   5   4   1        172.40        182.99         7.40 o
   6   4   1        289.39        262.13        10.84 o
   7   4   1        162.04        148.56         5.06 o
   8   4   1         93.02         99.80         5.35 o
   9   4   1        233.93        229.56         9.41 o
  10   4   1          1.11         -1.22         1.81 o
  11   4   1          1.20          0.95         1.45 o
  12   4   1          2.47          4.09         1.98 o
  13   4   1         13.00         17.38         3.43 o
 -12   5   1          0.03          1.67         1.23 o
 -11   5   1        127.52        144.42         6.71 o
 -10   5   1        223.61        223.83         7.26 o
  -9   5   1          9.13          5.07         4.77 o
  -8   5   1        110.36         91.87         5.90 o
  -7   5   1        173.22        164.10         6.83 o
  -6   5   1        405.14        371.38         9.33 o
  -5   5   1          8.84         14.26         1.88 o
  -4   5   1        743.54        741.15        21.46 o
  -3   5   1        356.00        377.49         9.94 o
  -2   5   1        216.70        233.27         7.59 o
  -1   5   1         16.11         15.48         2.08 o
   0   5   1        607.43        579.20        12.66 o
   1   5   1        684.09        704.50        14.29 o
   2   5   1         85.44         77.56         4.30 o
   3   5   1        338.90        318.67        10.34 o
   4   5   1          0.59         -0.90         1.93 o
   5   5   1         41.63         41.21         3.29 o
   6   5   1          9.74         12.57         2.65 o
   7   5   1        105.03        107.04         5.61 o
   8   5   1        427.89        401.39        20.77 o
   9   5   1         25.23         20.65         3.03 o
  10   5   1         49.11         44.60         4.70 o
  11   5   1          0.02          0.73         1.28 o
  12   5   1          5.17          5.11         1.94 o
 -10   6   1          0.55         -0.01         1.81 o
  -9   6   1          8.98          8.13         1.98 o
  -8   6   1        141.49        157.93         8.32 o
  -7   6   1         16.91         15.83         2.75 o
  -6   6   1          5.90          4.29         1.93 o
  -5   6   1        225.50        240.33        11.23 o
  -4   6   1         74.00         75.22         4.04 o
  -3   6   1         22.60         16.37         2.35 o
  -2   6   1        284.82        257.10         8.46 o
  -1   6   1       1009.14       1014.84        15.14 o
   0   6   1         99.99         96.62         4.12 o
   1   6   1         89.98         85.01         4.25 o
   2   6   1        119.81        116.44         4.94 o
   3   6   1        168.98        176.90         6.97 o
   4   6   1        188.39        167.75         6.76 o
   5   6   1         13.60         15.01         2.24 o
   6   6   1         29.58         24.55         6.66 o
   7   6   1        449.99        441.85        12.83 o
   8   6   1          9.56          6.44         2.27 o
   9   6   1          1.63         -1.56         1.56 o
  10   6   1        161.43        178.15         6.02 o
  -8   7   1          7.64          8.92         1.95 o
  -7   7   1          9.41          7.79         2.32 o
  -6   7   1          3.31          1.95         1.81 o
  -5   7   1        118.33        110.46         4.97 o
  -4   7   1        257.02        262.95         7.97 o
  -3   7   1         73.20         73.98         4.38 o
  -2   7   1        414.92        408.77        10.76 o
  -1   7   1        210.87        193.07         7.17 o
   0   7   1         83.77         69.13         4.22 o
   1   7   1          0.75         -2.32         2.32 o
   2   7   1          8.55          5.48         1.95 o
   3   7   1         20.01         17.60         2.27 o
   4   7   1          1.01          0.15         3.24 o
   5   7   1         44.63         43.98         3.12 o
   6   7   1          0.79          1.03         1.62 o
   7   7   1         78.59         81.65         6.10 o
   8   7   1          0.96          0.16         1.31 o
  -4   8   1          3.28          1.37         1.73 o
  -3   8   1         83.76         84.22        11.45 o
  -2   8   1         32.59         38.30         3.81 o
  -1   8   1         12.53         13.55         3.48 o
   0   8   1         28.47         37.26         3.53 o
   1   8   1         63.49         63.27         3.50 o
   2   8   1        292.92        336.00         8.16 o
   3   8   1          1.56          2.49         1.56 o
   4   8   1         40.71         32.98         4.18 o
 -14   0   2        121.13        130.77        10.32 o
 -12   0   2         27.37         19.37         5.68 o
 -10   0   2        397.62        377.29        22.05 o
  -8   0   2       1684.23       2015.45       146.61 o
  -6   0   2        439.76        534.98        20.94 o
  -4   0   2       6973.21       6921.80       112.45 o
  -2   0   2       9875.54       8089.55       163.63 o
   0   0   2       3605.26       3434.50        69.78 o
   2   0   2      33077.76      33365.34       670.51 o
   4   0   2       1950.63       1913.48        31.77 o
   6   0   2       2944.13       3564.29        54.17 o
   8   0   2        940.52        885.35        27.34 o
  10   0   2        931.95        847.03        23.29 o
  12   0   2         79.81         97.96        11.01 o
  14   0   2        239.30        235.22        13.40 o
 -14   1   2         36.08         33.80         3.76 o
 -13   1   2          5.98          9.55         2.21 o
 -12   1   2          0.86          2.45         2.38 o
 -11   1   2         68.96         62.61         6.14 o
 -10   1   2          2.68          5.08         2.63 o
  -9   1   2        156.86        159.18         7.47 o
  -8   1   2        101.39         70.61         4.43 o
  -7   1   2        538.35        613.13        22.88 o
  -6   1   2       6222.94       7302.66       164.87 o
  -5   1   2        756.75       1016.67        28.76 o
  -4   1   2       1026.47       1162.95        22.02 o
  -3   1   2       2044.27       1840.30        23.71 o
  -2   1   2      30771.75      30199.74       523.11 o
  -1   1   2        275.84        255.82         4.28 o
   0   1   2       2824.73       2781.10        52.50 o
   1   1   2        168.45        198.21         5.56 o
   2   1   2       2451.47       2443.49        33.95 o
   3   1   2          9.03         21.52         1.28 o
   4   1   2        255.71        267.07         5.71 o
   5   1   2       2943.87       3292.24        64.39 o
   6   1   2        153.61        159.82         5.75 o
   7   1   2        477.48        520.14        13.33 o
   8   1   2        540.08        610.25        12.51 o
   9   1   2        593.57        596.16        13.48 o
  10   1   2        958.01        939.32        21.23 o
  11   1   2        530.90        496.89        22.08 o
  12   1   2        274.96        267.38        10.43 o
  13   1   2         49.28         48.88         5.12 o
  14   1   2         16.10         19.24         2.71 o
 -14   2   2          0.19          0.74         1.47 o
 -13   2   2         11.12          7.97         2.55 o
 -12   2   2        686.25        638.20        20.20 o
 -11   2   2        287.89        295.21        13.95 o
 -10   2   2        716.92        668.29        17.42 o
  -9   2   2        210.20        201.99        10.31 o
  -8   2   2        448.10        479.08        16.30 o
  -7   2   2        316.52        304.57        34.57 o
  -6   2   2          8.09          5.29         1.55 o
  -5   2   2          0.02          1.41         1.59 o
  -4   2   2        223.90        268.52         6.73 o
  -3   2   2       3948.53       4104.63        45.30 o
  -2   2   2         12.29          6.38         0.56 o
  -1   2   2       2273.94       2168.09        42.24 o
   0   2   2        727.75        787.91        15.78 o
   1   2   2         43.06         42.48         1.65 o
   2   2   2        362.27        402.04         4.91 o
   3   2   2        499.83        505.76         7.70 o
   4   2   2       1324.63       1345.24        56.42 o
   5   2   2          0.03          6.85         1.35 o
   6   2   2         46.09         49.16         2.93 o
   7   2   2         15.33         21.47         2.17 o
   8   2   2         53.25         55.02         5.17 o
   9   2   2        338.76        322.52         7.96 o
  10   2   2        547.55        570.43        13.46 o
  11   2   2        352.16        328.42        17.47 o
  12   2   2         26.00         16.17         3.52 o
  13   2   2          2.13          1.45         1.77 o
  14   2   2          5.34          3.91         2.34 o
 -13   3   2        156.86        162.35         6.02 o
 -12   3   2         44.63         54.90         4.27 o
 -11   3   2         86.41         88.25         5.74 o
 -10   3   2        133.74        134.28         7.19 o
  -9   3   2        340.27        341.93        11.50 o
  -8   3   2         19.86         21.47         3.31 o
  -7   3   2        240.18        255.91        31.25 o
  -6   3   2        730.36        704.09        40.26 o
  -5   3   2         48.74         64.81        14.12 o
  -4   3   2       2227.20       2253.60        29.51 o
  -3   3   2       1201.48       1255.88        30.89 o
  -2   3   2       5126.45       5455.18        48.93 o
  -1   3   2       3604.65       4010.33        31.62 o
   0   3   2          4.82          1.01         0.72 o
   1   3   2        166.58        187.71         3.92 o
   2   3   2       1556.81       1720.30        19.44 o
   3   3   2        174.99        186.22         4.70 o
   4   3   2        998.17       1121.61        22.35 o
   5   3   2        122.49        131.48         4.32 o
   6   3   2          6.15          6.26         1.16 o
   7   3   2         45.26         37.15         3.35 o
   8   3   2        227.37        245.66        12.71 o
   9   3   2       2264.02       2136.77        32.11 o
  10   3   2       1095.52       1076.28        27.68 o
  11   3   2        128.63        110.73         7.50 o
  12   3   2        193.77        166.14        11.79 o
  13   3   2         39.15         47.93         3.14 o
 -13   4   2         62.06         64.86         6.12 o
 -12   4   2          8.52          7.06         2.43 o
 -11   4   2         29.53         23.39         2.46 o
 -10   4   2          7.73         10.48         2.66 o
  -9   4   2        138.01        135.64         8.84 o
  -8   4   2        144.67        148.46         9.19 o
  -7   4   2         51.87         47.81         3.02 o
  -6   4   2        179.46        168.27         9.16 o
  -5   4   2         14.77         14.42         2.83 o
  -4   4   2        253.03        250.67         7.49 o
  -3   4   2       2045.86       2184.38        46.43 o
  -2   4   2        107.35         91.74         3.61 o
  -1   4   2        188.17        230.32         6.59 o
   0   4   2       3012.62       3409.98        59.23 o
   1   4   2         75.60         81.78         3.35 o
   2   4   2        287.48        318.05         7.08 o
   3   4   2        278.10        345.08         9.71 o
   4   4   2        415.44        440.88         8.79 o
   5   4   2          2.95          5.12         1.39 o
   6   4   2        334.36        331.05        10.41 o
   7   4   2        405.41        356.64         9.96 o
   8   4   2       1998.83       1988.38        26.75 o
   9   4   2        122.91        116.32         5.79 o
  10   4   2        130.86        154.18         7.81 o
  11   4   2         30.13         30.66         3.13 o
  12   4   2          5.54          7.57         2.09 o
 -12   5   2          9.69          9.65         1.83 o
 -11   5   2          1.05          0.55         1.21 o
 -10   5   2         24.97         24.66         2.63 o
  -9   5   2          9.85          6.48         2.72 o
  -8   5   2         10.20         11.32         6.99 o
  -7   5   2          0.54         -0.99         1.94 o
  -6   5   2        287.53        252.49         8.92 o
  -5   5   2        113.89         99.92         4.56 o
  -4   5   2        148.48        157.97         9.09 o
  -3   5   2          0.58          1.13         1.66 o
  -2   5   2         16.93         16.65         2.23 o
  -1   5   2        868.55        892.71        16.55 o
   0   5   2        857.04        886.51        16.48 o
   1   5   2        123.14        126.34         5.50 o
   2   5   2         93.00         93.29         5.34 o
   3   5   2         39.50         37.33         3.43 o
   4   5   2        103.73        114.04         5.19 o
   5   5   2        634.95        597.50        11.89 o
   6   5   2        211.39        192.90         7.33 o
   7   5   2       2385.95       2265.23        33.17 o
   8   5   2         53.74         44.15         3.70 o
   9   5   2         55.28         50.67         5.26 o
  10   5   2          0.01          0.09         1.96 o
  11   5   2          6.17          9.85         1.52 o
 -10   6   2         75.49         72.79         3.88 o
  -9   6   2         59.91         55.12         3.92 o
  -8   6   2         54.82         56.79         4.62 o
  -7   6   2        314.75        305.88        10.49 o
  -6   6   2         20.92         22.55         2.69 o
  -5   6   2         46.77         33.13         3.10 o
  -4   6   2          2.20          0.60         1.77 o
  -3   6   2        123.55        115.08         5.52 o
  -2   6   2        121.28        119.26         5.68 o
  -1   6   2        488.16        479.07         9.60 o
   0   6   2          0.26         -0.44         1.16 o
   1   6   2       1085.79        987.22        24.40 o
   2   6   2         92.38         75.42         4.01 o
   3   6   2        224.69        214.58         5.72 o
   4   6   2        526.28        518.79        11.12 o
   5   6   2        442.34        433.60        11.44 o
   6   6   2         56.49         50.95         3.31 o
   7   6   2        256.70        236.15         9.01 o
   8   6   2          7.84          6.57         2.46 o
   9   6   2          5.41          4.28         1.69 o
  10   6   2          1.99          1.10         1.13 o
  -8   7   2         51.89         62.21         4.73 o
  -7   7   2         28.83         26.03         3.83 o
  -6   7   2         66.71         65.76         5.31 o
  -5   7   2        284.59        294.37         7.28 o
  -4   7   2        507.54        499.04        10.21 o
  -3   7   2          0.66         -1.88         1.88 o
  -2   7   2        550.49        543.29        11.32 o
  -1   7   2         52.14         47.17         3.44 o
   0   7   2        161.73        145.09         6.15 o
   1   7   2         62.71         49.54         3.69 o
   2   7   2         78.97         72.14         4.44 o
   3   7   2        112.58        116.57         6.46 o
   4   7   2         47.76         32.77         3.27 o
   5   7   2          2.24          2.72         1.38 o
   6   7   2          2.50          2.02         1.78 o
   7   7   2          5.14          6.00         1.98 o
   8   7   2         42.26         46.82         3.65 o
  -4   8   2          1.05          0.65         1.64 o
  -3   8   2         20.14         22.07         8.05 o
  -2   8   2          1.39          4.41         1.79 o
  -1   8   2          3.34          1.68         2.56 o
   0   8   2         24.94         17.97         1.97 o
   1   8   2          2.03          0.31         2.08 o
   2   8   2         18.54         29.26         3.56 o
   3   8   2         10.71         12.86         2.59 o
   4   8   2          0.04          1.74         3.05 o
 -13   0   3        208.28        221.12        15.78 o
 -11   0   3        496.55        453.29        25.16 o
  -9   0   3         65.24         74.41         8.93 o
  -7   0   3        115.08        123.69         6.86 o
  -5   0   3        667.27        653.79        19.32 o
  -3   0   3      27681.51      24257.88       492.33 o
  -1   0   3       2969.89       3568.87        75.02 o
   1   0   3        192.56        225.95         7.11 o
   3   0   3         18.90         11.74         1.69 o
   5   0   3        868.68        783.44        63.04 o
   7   0   3          7.13          5.37         2.12 o
   9   0   3         45.88         43.51         3.75 o
  11   0   3         51.89         44.65         5.51 o
  13   0   3        280.57        291.93        17.41 o
 -14   1   3         91.12         90.77         9.86 o
 -13   1   3        231.62        223.53         8.59 o
 -12   1   3         84.62         87.52         5.80 o
 -11   1   3        631.85        638.25        21.34 o
 -10   1   3         35.55         38.10         4.34 o
  -9   1   3        228.54        258.43        14.38 o
  -8   1   3         12.88          9.32         2.57 o
  -7   1   3        350.91        481.86         9.98 o
  -6   1   3        923.06        946.90        14.71 o
  -5   1   3       2530.73       2489.91        42.40 o
  -4   1   3        807.17        811.67        12.06 o
  -3   1   3       4020.45       3793.78        37.01 o
  -2   1   3        287.53        318.00        32.01 o
  -1   1   3       1055.10       1058.24        10.02 o
   0   1   3         67.75         70.93         1.71 o
   1   1   3       8819.05       8806.05       120.78 o
   2   1   3        705.92        645.72         9.02 o
   3   1   3       3010.06       2980.04        35.28 o
   4   1   3       7859.41       7899.01       121.67 o
   5   1   3         12.45         12.60         2.27 o
   6   1   3       2470.69       2883.55        39.00 o
   7   1   3        127.50        126.13         4.89 o
   8   1   3        124.78        144.32         7.66 o
   9   1   3        103.51        105.04         6.40 o
  10   1   3        625.86        637.12        12.82 o
  11   1   3          0.09         -0.23         2.61 o
  12   1   3         56.90         61.80         5.03 o
  13   1   3          4.41          0.03         2.27 o
  14   1   3        100.46         92.38         7.28 o
 -14   2   3        113.33        127.68         6.19 o
 -13   2   3          1.77          3.31         3.99 o
 -12   2   3         17.61         16.07         3.77 o
 -11   2   3        157.20        128.31         7.35 o
 -10   2   3        564.43        561.25        20.90 o
  -9   2   3        549.76        481.32        21.03 o
  -8   2   3        368.68        420.19        14.91 o
  -7   2   3          9.34          8.88         2.76 o
  -6   2   3        586.03        680.85        18.00 o
  -5   2   3        172.69        178.64         7.77 o
  -4   2   3       5733.52       5504.13        60.44 o
  -3   2   3        802.94        771.17         9.37 o
  -2   2   3       6194.90       6385.51        55.68 o
  -1   2   3       1582.06       1495.29        16.49 o
   0   2   3        922.36        945.15        11.37 o
   1   2   3       1539.94       1440.40        13.38 o
   2   2   3         52.95         54.80         1.75 o
   3   2   3       1132.57       1100.18        23.01 o
   4   2   3         35.51         34.99         2.60 o
   5   2   3        153.81        196.31         5.60 o
   6   2   3         68.82         65.41         3.38 o
   7   2   3         18.12         13.24         2.09 o
   8   2   3        267.22        265.44         9.27 o
   9   2   3         77.60         82.94         3.77 o
  10   2   3        291.64        291.05        13.28 o
  11   2   3          1.88          0.94         2.06 o
  12   2   3         55.24         50.97         5.53 o
  13   2   3         10.00          7.38         2.16 o
  14   2   3        148.49        179.01         9.65 o
 -13   3   3         30.49         32.78         3.58 o
 -12   3   3         19.21         13.48         2.36 o
 -11   3   3        142.44        138.34         6.28 o
 -10   3   3          7.54          5.74         2.39 o
  -9   3   3         15.60          6.60         2.75 o
  -8   3   3         78.50         90.98         6.86 o
  -7   3   3        174.82        145.52         8.45 o
  -6   3   3        272.54        261.01        10.94 o
  -5   3   3         77.91         81.67         5.67 o
  -4   3   3        225.49        230.92         5.63 o
  -3   3   3         35.46         56.43         3.54 o
  -2   3   3        190.44        194.79         4.65 o
  -1   3   3        185.91        181.75         3.99 o
   0   3   3        479.75        552.39        13.25 o
   1   3   3       2240.86       2369.93        28.12 o
   2   3   3        326.83        385.89         6.22 o
   3   3   3        495.97        505.64         9.48 o
   4   3   3        462.80        504.80         9.60 o
   5   3   3         24.24         21.84         1.85 o
   6   3   3         38.00         26.72         2.19 o
   7   3   3         11.98         14.47         2.30 o
   8   3   3         21.80         19.05         2.11 o
   9   3   3        131.36        135.62         6.16 o
  10   3   3          4.27          4.10         2.11 o
  11   3   3        232.95        225.13         9.04 o
  12   3   3        255.37        276.17        11.32 o
  13   3   3         65.42         78.14         4.72 o
 -13   4   3        330.25        355.47        15.21 o
 -12   4   3         16.07         18.36         3.09 o
 -11   4   3          1.30          1.28         1.50 o
 -10   4   3          0.43         -1.85         2.43 o
  -9   4   3         76.10         78.99         6.77 o
  -8   4   3          0.01         -1.06         2.83 o
  -7   4   3         62.47         70.99         3.87 o
  -6   4   3         23.06         24.68         3.66 o
  -5   4   3        370.24        359.94        13.46 o
  -4   4   3         71.51         66.57         3.86 o
  -3   4   3        639.59        675.69        13.01 o
  -2   4   3         65.84         60.61         5.66 o
  -1   4   3        139.79        126.70         4.99 o
   0   4   3         24.89         28.22         2.07 o
   1   4   3        593.97        603.34        17.03 o
   2   4   3        773.15        854.75        25.20 o
   3   4   3        470.29        464.93        11.69 o
   4   4   3         56.45         78.85         3.51 o
   5   4   3        300.39        300.22        11.86 o
   6   4   3         12.09         21.05         4.37 o
   7   4   3        499.70        503.03        10.73 o
   8   4   3        183.10        199.05         8.00 o
   9   4   3        551.58        559.66        13.33 o
  10   4   3         53.05         54.83         4.47 o
  11   4   3        131.69        125.11         6.00 o
  12   4   3          1.28          1.69         1.43 o
 -12   5   3          9.55         13.41         2.04 o
 -11   5   3         78.85         84.90         3.88 o
 -10   5   3          0.55          2.20         1.49 o
  -9   5   3        256.68        269.80         7.58 o
  -8   5   3        453.95        420.60        16.96 o
  -7   5   3        173.92        183.74         8.01 o
  -6   5   3         91.39         84.66         5.16 o
  -5   5   3          0.58          1.49         1.28 o
  -4   5   3        338.41        321.76        11.14 o
  -3   5   3        116.74        117.38         6.43 o
  -2   5   3         72.41         62.28         3.84 o
  -1   5   3          9.39         11.34         1.92 o
   0   5   3         20.89         22.61         2.54 o
   1   5   3        296.61        279.76         8.39 o
   2   5   3          2.18          5.93         1.80 o
   3   5   3         28.12         19.81         5.20 o
   4   5   3          2.25          2.29         1.28 o
   5   5   3        106.10        119.98         4.52 o
   6   5   3         73.37         66.14         4.27 o
   7   5   3         74.14         60.48         4.30 o
   8   5   3         44.80         38.46         3.43 o
   9   5   3          0.00          1.56         2.48 o
  10   5   3         10.40         11.40         2.13 o
  11   5   3          4.13          3.36         1.09 o
 -10   6   3          4.01          4.85         1.47 o
  -9   6   3          7.28          1.39         1.90 o
  -8   6   3          2.98          5.23         2.07 o
  -7   6   3          0.23         -0.87         2.15 o
  -6   6   3         59.37         56.62         4.79 o
  -5   6   3        134.19        123.00         5.76 o
  -4   6   3          2.55          1.50         1.60 o
  -3   6   3        507.62        504.51        10.02 o
  -2   6   3         78.38         78.10         4.13 o
  -1   6   3        300.06        286.18         7.91 o
   0   6   3        169.54        155.89         5.77 o
   1   6   3          0.81         -0.33         1.55 o
   2   6   3        102.67         90.87         4.43 o
   3   6   3         18.15         16.65         1.83 o
   4   6   3         14.21         18.38         2.31 o
   5   6   3          5.40          8.18         1.90 o
   6   6   3         71.71         69.18         4.31 o
   7   6   3        296.77        293.44         7.79 o
   8   6   3         14.72         15.60         3.00 o
   9   6   3         14.15         19.20         3.08 o
  10   6   3          3.57          5.06         1.27 o
  -8   7   3          8.54          9.18         2.20 o
  -7   7   3         11.72          9.48         2.28 o
  -6   7   3         52.60         47.30         4.48 o
  -5   7   3         26.02         24.75         2.72 o
  -4   7   3          6.60          5.25         2.44 o
  -3   7   3         50.62         42.27         3.03 o
  -2   7   3        269.81        273.45         7.61 o
  -1   7   3         66.17         49.42         3.84 o
   0   7   3        211.94        216.55         7.64 o
   1   7   3          3.60          3.22         2.05 o
   2   7   3         69.76         60.22         4.67 o
   3   7   3          0.99          5.10         4.18 o
   4   7   3        168.04        139.87         7.04 o
   5   7   3          4.72          3.48         1.49 o
   6   7   3          1.20          2.22         2.10 o
   7   7   3          0.52         -0.09         1.54 o
   8   7   3         12.35          8.18         2.05 o
  -4   8   3         32.10         33.71         4.02 o
  -3   8   3          1.41          5.65         3.75 o
  -2   8   3          3.70          5.39         1.64 o
  -1   8   3         30.98         31.17         4.57 o
   0   8   3          9.08          4.44         2.22 o
   1   8   3          0.02         -0.61         1.99 o
   2   8   3          8.10          4.92         1.75 o
   3   8   3          0.24         -0.81         3.02 o
   4   8   3        113.38        118.32         4.81 o
 -14   0   4         22.76         14.47         4.09 o
 -12   0   4         31.60         27.66         6.47 o
 -10   0   4        123.53        120.32        12.32 o
  -8   0   4       1121.26       1172.95        27.47 o
  -6   0   4       7573.83       8147.00       125.39 o
  -4   0   4      14683.80      14913.67       707.80 o
  -2   0   4       7661.41       6864.59       217.14 o
   0   0   4          6.14         27.95         2.65 o
   2   0   4          7.87         20.14         2.47 o
   4   0   4        309.87        290.87         6.95 o
   6   0   4      12124.71      14147.92       210.45 o
   8   0   4        501.90        540.78        13.91 o
  10   0   4        524.77        461.05        19.15 o
  12   0   4          0.03          0.03         2.57 o
  14   0   4         20.42         23.72         4.35 o
 -14   1   4        104.98        123.90         6.78 o
 -13   1   4          9.38          5.65         2.04 o
 -12   1   4         51.93         54.25         4.60 o
 -11   1   4        123.83        129.22         7.25 o
 -10   1   4        819.77        763.28        21.53 o
  -9   1   4          0.05         -0.89         1.94 o
  -8   1   4        487.74        543.51        26.61 o
  -7   1   4        373.57        411.34        10.99 o
  -6   1   4          3.16          1.94         1.02 o
  -5   1   4        812.43        736.49        13.62 o
  -4   1   4         88.94        102.00         3.31 o
  -3   1   4      15376.21      15410.98       172.30 o
  -2   1   4         81.00        122.00         5.67 o
  -1   1   4        487.70        454.74         6.61 o
   0   1   4      13656.83      14201.47       456.82 o
   1   1   4        111.13        138.82         3.48 o
   2   1   4        719.49        719.06        16.82 o
   3   1   4        208.34        253.56         3.55 o
   4   1   4         23.12         31.15         1.45 o
   5   1   4        483.53        548.63        16.96 o
   6   1   4        472.72        421.66         8.94 o
   7   1   4       3991.56       4005.60        54.48 o
   8   1   4       1021.08        993.68        39.49 o
   9   1   4        613.67        556.57        12.75 o
  10   1   4       1217.44       1129.58        38.86 o
  11   1   4        560.65        504.35        15.05 o
  12   1   4        270.00        281.98        13.70 o
  13   1   4          2.50         -0.91         3.19 o
  14   1   4         81.78        111.99         5.74 o
 -14   2   4          8.08          3.56         1.62 o
 -13   2   4         51.02         42.68         4.62 o
 -12   2   4          0.97         -0.66         2.99 o
 -11   2   4         95.79         96.43         7.71 o
 -10   2   4       2199.36       2025.97        47.01 o
  -9   2   4         41.83         46.36         7.53 o
  -8   2   4         32.64         40.53         4.55 o
  -7   2   4        871.99        900.30        22.98 o
  -6   2   4         65.14         82.17         5.70 o
  -5   2   4         52.36         56.13         3.53 o
  -4   2   4         30.32         41.03         2.69 o
  -3   2   4       1854.68       1881.17        22.77 o
  -2   2   4       1486.44       1476.34        20.28 o
  -1   2   4        637.32        577.07         7.97 o
   0   2   4         52.46         52.55         1.75 o
   1   2   4        601.82        591.14         6.67 o
   2   2   4        793.31        810.42         8.99 o
   3   2   4         72.56        104.14         2.68 o
   4   2   4         82.33         78.91         4.07 o
   5   2   4       3032.29       3433.81        46.01 o
   6   2   4          0.13          0.87         1.28 o
   7   2   4         54.04         70.90         5.46 o
   8   2   4       1141.38       1191.05        32.23 o
   9   2   4        124.75        118.03         5.61 o
  10   2   4        126.90        128.74         7.67 o
  11   2   4         98.82        105.10         6.69 o
  12   2   4         37.14         36.19         4.13 o
  13   2   4         79.82         80.89         4.56 o
 -13   3   4         26.04         23.20         3.13 o
 -12   3   4        186.93        174.96         7.40 o
 -11   3   4         10.72         11.11         2.46 o
 -10   3   4         19.62         21.68         3.20 o
  -9   3   4        257.85        255.94         8.55 o
  -8   3   4         25.07         21.84         3.50 o
  -7   3   4         13.34         12.66         2.72 o
  -6   3   4       1342.71       1198.22        27.92 o
  -5   3   4       2332.11       2382.85        45.77 o
  -4   3   4        105.69        143.82         6.61 o
  -3   3   4       3095.83       3414.51        51.84 o
  -2   3   4        260.82        352.09         6.97 o
  -1   3   4       4634.06       5008.03        73.88 o
   0   3   4       3346.37       3474.61        57.75 o
   1   3   4          0.14          2.43         1.37 o
   2   3   4        490.25        502.77        11.47 o
   3   3   4        413.68        437.50        11.25 o
   4   3   4          3.66         13.04         1.63 o
   5   3   4        407.62        378.36         8.38 o
   6   3   4         21.81         23.00         3.02 o
   7   3   4         37.29         38.32         4.41 o
   8   3   4        805.29        801.68        17.98 o
   9   3   4        233.33        220.04         7.83 o
  10   3   4          3.52          2.50         1.95 o
  11   3   4         33.31         23.69         3.15 o
  12   3   4         54.26         52.33         3.88 o
  13   3   4         20.59         15.06         2.21 o
 -13   4   4         12.55         19.25         3.62 o
 -12   4   4         32.59         40.67         4.12 o
 -11   4   4         69.22         70.05         4.77 o
 -10   4   4          6.49          4.18         1.47 o
  -9   4   4         60.95         60.38         6.39 o
  -8   4   4        966.80        917.34        47.42 o
  -7   4   4        668.45        612.45        23.44 o
  -6   4   4         40.52         34.82         4.43 o
  -5   4   4        519.89        498.95        16.34 o
  -4   4   4         92.46         83.54         5.30 o
  -3   4   4        406.88        408.95         9.60 o
  -2   4   4          4.19          6.43         1.65 o
  -1   4   4          0.03          3.79         1.13 o
   0   4   4        122.27        130.06         4.32 o
   1   4   4       1551.88       1668.53        20.98 o
   2   4   4        191.75        174.49         5.70 o
   3   4   4         91.31         92.62         4.20 o
   4   4   4        443.19        448.24        10.21 o
   5   4   4         33.90         29.26         2.59 o
   6   4   4         29.14         33.66         3.22 o
   7   4   4        327.21        339.24         9.80 o
   8   4   4        489.07        502.10        19.42 o
   9   4   4          0.51          0.23         1.83 o
  10   4   4        506.49        525.23        14.18 o
  11   4   4          1.03          1.58         3.19 o
  12   4   4         25.22         30.72         3.31 o
 -12   5   4         13.17         26.73         3.63 o
 -11   5   4         83.28         93.01         4.43 o
 -10   5   4         20.45         17.15         2.00 o
  -9   5   4        254.43        255.75         7.40 o
  -8   5   4          5.58          8.03         1.96 o
  -7   5   4        189.39        175.07         8.10 o
  -6   5   4        442.22        407.66        10.91 o
  -5   5   4         31.73         29.06         2.86 o
  -4   5   4         60.87         59.09         5.76 o
  -3   5   4         97.55        101.07         6.01 o
  -2   5   4        182.74        192.27         8.17 o
  -1   5   4        493.99        509.06        11.75 o
   0   5   4        395.35        415.95        10.48 o
   1   5   4          8.47          9.51         2.08 o
   2   5   4         24.95         26.96         3.09 o
   3   5   4        181.22        182.87         7.66 o
   4   5   4        172.24        165.47         4.25 o
   5   5   4        236.05        218.08         5.71 o
   6   5   4          6.33          9.04         1.91 o
   7   5   4        121.24        111.06         5.65 o
   8   5   4         56.68         64.87         4.48 o
   9   5   4        307.84        289.19        16.53 o
  10   5   4          6.99          3.71         1.69 o
  11   5   4          0.26          0.38         1.05 o
 -10   6   4         87.66         86.62         4.20 o
  -9   6   4         87.49         99.86         5.22 o
  -8   6   4        475.54        444.81        12.46 o
  -7   6   4          1.96          3.08         1.52 o
  -6   6   4          8.21          5.84         1.66 o
  -5   6   4          0.74          0.94         1.37 o
  -4   6   4          0.00         -0.57         1.46 o
  -3   6   4        320.57        313.79         7.69 o
  -2   6   4        232.70        245.11         7.37 o
  -1   6   4        822.44        775.35        18.14 o
   0   6   4         93.51         95.41         4.60 o
   1   6   4        331.78        315.17         8.54 o
   2   6   4         86.52         82.51         4.28 o
   3   6   4       1345.03       1255.00        20.36 o
   4   6   4         13.66          7.64         1.82 o
   5   6   4       1358.22       1297.23        25.92 o
   6   6   4         35.76         37.40         3.31 o
   7   6   4         46.91         56.40         3.38 o
   8   6   4         28.78         31.91         3.99 o
   9   6   4          0.82         -0.04         1.67 o
  10   6   4         60.64         73.84         3.48 o
  -8   7   4         26.37         29.69         3.97 o
  -7   7   4         70.05         65.77         4.97 o
  -6   7   4         23.42         17.35         2.88 o
  -5   7   4         48.15         44.28         4.50 o
  -4   7   4          8.42         12.19         2.61 o
  -3   7   4        138.83        161.75         5.12 o
  -2   7   4        219.66        196.07         5.28 o
  -1   7   4        124.60        115.35         5.50 o
   0   7   4          8.12          6.02         3.41 o
   1   7   4        200.75        196.97         7.35 o
   2   7   4          3.01         -0.13         3.14 o
   3   7   4          0.01         -0.52         2.37 o
   4   7   4          3.15         -0.45         2.73 o
   5   7   4         13.35         13.63         1.82 o
   6   7   4        205.43        215.96         7.62 o
   7   7   4          0.22         -0.82         1.39 o
   8   7   4          0.43          0.00         1.12 o
  -4   8   4          1.31          6.09         2.14 o
  -3   8   4          2.51         12.07         3.36 o
  -2   8   4         39.50         45.74         3.34 o
  -1   8   4         11.06          9.71         2.36 o
   0   8   4         27.30         16.81         2.72 o
   1   8   4        244.22        269.29         7.20 o
   2   8   4         26.04         28.82         2.91 o
   3   8   4          5.84          4.29         1.56 o
   4   8   4          0.41         -1.42         4.16 o
 -13   0   5         21.37         22.54         5.43 o
 -11   0   5          7.00          5.73         4.84 o
  -9   0   5       2525.35       2679.75       107.99 o
  -7   0   5       2799.47       2842.24        51.61 o
  -5   0   5       2098.70       1780.59       234.08 o
  -3   0   5       6638.10       6226.36        90.25 o
  -1   0   5        120.64         94.40         6.69 o
   1   0   5      14023.47      16400.62       332.06 o
   3   0   5        287.13        346.82         9.35 o
   5   0   5       1882.90       2134.03        26.36 o
   7   0   5          5.36         19.67         2.30 o
   9   0   5         86.00         79.27         6.43 o
  11   0   5        883.99        731.33        34.24 o
  13   0   5        353.51        324.15        17.85 o
 -14   1   5         49.64         51.26         4.36 o
 -13   1   5         38.27         38.82         3.61 o
 -12   1   5          8.07          4.31         2.26 o
 -11   1   5        200.25        181.64         8.69 o
 -10   1   5        441.37        396.20        12.91 o
  -9   1   5        274.51        299.11        11.09 o
  -8   1   5        410.13        410.28        12.06 o
  -7   1   5        142.79        133.90         5.96 o
  -6   1   5        555.04        635.87        20.02 o
  -5   1   5       2178.57       1932.92        36.05 o
  -4   1   5        576.84        577.23        22.86 o
  -3   1   5       1733.70       1714.77        44.04 o
  -2   1   5        733.18        718.48        16.65 o
  -1   1   5      10695.21      10836.71       133.61 o
   0   1   5      11320.28      10355.51       128.63 o
   1   1   5       2771.52       2692.22        86.34 o
   2   1   5        349.58        296.48         4.12 o
   3   1   5        424.75        466.14        12.16 o
   4   1   5       1162.52       1026.30        12.85 o
   5   1   5        205.07        228.12         5.69 o
   6   1   5         64.10         69.86         4.99 o
   7   1   5        938.59        899.93        49.75 o
   8   1   5         88.82         67.68         4.03 o
   9   1   5         67.04         63.21         3.36 o
  10   1   5         28.19         33.82         2.83 o
  11   1   5         17.65         11.23         2.66 o
  12   1   5         43.35         48.32         4.40 o
  13   1   5        148.48        147.52         8.07 o
  14   1   5          2.80          6.59         2.13 o
 -14   2   5          2.55          4.04         1.72 o
 -13   2   5         15.26         10.12         4.79 o
 -12   2   5          1.58          4.65         2.55 o
 -11   2   5        606.46        560.80        19.61 o
 -10   2   5       1306.17       1217.61        24.06 o
  -9   2   5       1030.65       1025.11        21.39 o
  -8   2   5          1.77          3.49         2.13 o
  -7   2   5         12.65          6.61         2.33 o
  -6   2   5        994.13        909.35        23.20 o
  -5   2   5        891.51        905.32        35.66 o
  -4   2   5        471.81        539.83         9.75 o
  -3   2   5       1603.67       1526.66        19.35 o
  -2   2   5        537.45        603.60         7.15 o
  -1   2   5       1374.90       1412.22        13.30 o
   0   2   5      12853.36      12751.05       151.53 o
   1   2   5         57.90         59.11         1.62 o
   2   2   5        111.46        116.09         2.74 o
   3   2   5          2.26          3.14         0.77 o
   4   2   5         97.50         95.14         3.66 o
   5   2   5         80.33         89.91         4.65 o
   6   2   5        507.81        493.46        15.53 o
   7   2   5        129.94        131.22         6.34 o
   8   2   5         27.63         31.28         3.39 o
   9   2   5        105.39        110.97         5.49 o
  10   2   5        137.93        123.08         5.98 o
  11   2   5        150.64        143.52         7.44 o
  12   2   5          7.24          6.00         1.90 o
  13   2   5         78.51         85.93         4.51 o
 -13   3   5         71.68         74.92         7.03 o
 -12   3   5        242.60        220.50         8.33 o
 -11   3   5        129.46        125.79         6.80 o
 -10   3   5          0.99          3.54         1.70 o
  -9   3   5          0.24         -0.96         1.90 o
  -8   3   5         50.44         48.22         5.03 o
  -7   3   5         99.38         98.85         7.09 o
  -6   3   5          0.05          4.29         1.88 o
  -5   3   5        439.20        442.48         9.72 o
  -4   3   5         82.67         84.47         4.41 o
  -3   3   5        159.52        152.00         4.43 o
  -2   3   5        341.79        368.70         6.81 o
  -1   3   5         46.17         26.65         1.42 o
   0   3   5        138.87        142.26         3.99 o
   1   3   5       2646.10       2866.87        40.26 o
   2   3   5       3706.60       4075.59        46.55 o
   3   3   5        646.30        727.56        17.86 o
   4   3   5        104.10        127.65         4.72 o
   5   3   5         51.35         53.56         3.35 o
   6   3   5        402.13        385.00         9.76 o
   7   3   5        881.25        902.20        19.26 o
   8   3   5        550.37        587.04        14.96 o
   9   3   5        757.11        718.84        20.33 o
  10   3   5        290.66        287.37        10.55 o
  11   3   5         21.12         21.01         3.34 o
  12   3   5        116.47        133.23         5.89 o
  13   3   5          2.13         -0.81         1.35 o
 -13   4   5         28.98         42.73         4.97 o
 -12   4   5         38.16         41.33         4.14 o
 -11   4   5         50.95         46.59         4.10 o
 -10   4   5         19.12         18.34         2.43 o
  -9   4   5        859.43        834.91        24.04 o
  -8   4   5         66.16         54.98         7.45 o
  -7   4   5        362.03        303.79        13.06 o
  -6   4   5        675.01        629.53        31.18 o
  -5   4   5        592.39        544.62        16.20 o
  -4   4   5         54.31         57.36         4.05 o
  -3   4   5       1294.92       1397.93        28.35 o
  -2   4   5          4.09          4.41         1.35 o
  -1   4   5         13.89          8.02         1.48 o
   0   4   5        324.28        333.02         7.32 o
   1   4   5       1537.58       1548.24        22.27 o
   2   4   5         95.29         88.37         4.06 o
   3   4   5       3120.48       3291.67        63.68 o
   4   4   5         42.38         41.01         2.69 o
   5   4   5         81.87         75.62         4.85 o
   6   4   5         14.37         16.02         1.85 o
   7   4   5          1.21          3.26         2.12 o
   8   4   5         33.01         33.32         3.69 o
   9   4   5         11.03          9.33         2.01 o
  10   4   5        259.46        279.05         9.87 o
  11   4   5        144.07        178.39        20.87 o
  12   4   5         43.15         62.46         4.54 o
 -12   5   5         60.67         70.32         5.68 o
 -11   5   5        159.48        162.10         4.69 o
 -10   5   5          7.93          5.40         1.42 o
  -9   5   5        553.10        548.10        11.32 o
  -8   5   5       1117.10       1035.41        21.83 o
  -7   5   5         66.49         44.64         3.69 o
  -6   5   5         21.61         20.22         2.35 o
  -5   5   5         10.31          6.47         1.48 o
  -4   5   5        628.00        589.02        10.82 o
  -3   5   5         40.98         40.64         3.85 o
  -2   5   5         59.24         60.79         4.55 o
  -1   5   5        828.08        820.72        20.10 o
   0   5   5          5.85         14.44         2.44 o
   1   5   5        264.53        295.61        12.09 o
   2   5   5         85.66         80.85         5.11 o
   3   5   5         14.41         12.46         2.12 o
   4   5   5          9.89          7.32         1.46 o
   5   5   5          0.06         -1.40         1.40 o
   6   5   5         77.12         70.67         4.44 o
   7   5   5        240.61        241.14         9.49 o
   8   5   5         27.94         28.76         3.56 o
   9   5   5          0.30          1.07         1.91 o
  10   5   5          0.74          1.75         1.90 o
  11   5   5         65.00         71.36         4.38 o
 -10   6   5         67.25         74.59         3.84 o
  -9   6   5        104.54         96.80         5.08 o
  -8   6   5         75.56         86.81         4.47 o
  -7   6   5         61.78         56.77         3.78 o
  -6   6   5          3.99          3.82         1.45 o
  -5   6   5        123.88        130.75         4.85 o
  -4   6   5        316.76        325.69         7.76 o
  -3   6   5         42.04         38.58         3.00 o
  -2   6   5         28.41         28.03         2.20 o
  -1   6   5        195.89        199.39         6.68 o
   0   6   5        162.02        162.42         6.07 o
   1   6   5        160.19        149.17         5.80 o
   2   6   5         55.23         34.63         2.97 o
   3   6   5        257.04        264.03         7.73 o
   4   6   5         74.67         62.26         3.73 o
   5   6   5         66.50         62.16         4.13 o
   6   6   5         40.27         41.49         3.36 o
   7   6   5        119.71        121.46         4.91 o
   8   6   5        126.03        116.01         5.68 o
   9   6   5        115.44        118.07         6.27 o
  10   6   5         14.81         15.89         2.92 o
  -8   7   5         59.79         67.24         5.97 o
  -7   7   5          5.17          8.10         2.15 o
  -6   7   5          4.36          4.29         2.05 o
  -5   7   5         10.45         14.28         2.29 o
  -4   7   5         80.49         78.29         5.49 o
  -3   7   5        101.86        100.52         3.92 o
  -2   7   5         31.86         33.05         2.84 o
  -1   7   5        337.46        347.44         9.76 o
   0   7   5        348.28        367.41        10.19 o
   1   7   5        695.08        700.74        17.63 o
   2   7   5         35.03         44.77         4.51 o
   3   7   5        125.59        122.95         6.49 o
   4   7   5        115.43         95.54         5.28 o
   5   7   5          0.51          0.22         1.33 o
   6   7   5         18.10         21.77         3.92 o
   7   7   5         26.08         27.92         3.05 o
  -3   8   5         45.39         58.08         3.97 o
  -2   8   5          3.25          9.80         2.06 o
  -1   8   5         17.58         16.93         3.64 o
   0   8   5         48.61         34.72         2.96 o
   1   8   5        258.14        272.34         8.23 o
   2   8   5        130.44        117.18         7.22 o
   3   8   5         33.64         35.40         4.01 o
   4   8   5          6.05          6.04         3.24 o
 -14   0   6         32.12         36.95         5.61 o
 -12   0   6          0.66          0.82         4.28 o
 -10   0   6       1001.64        889.37        25.01 o
  -8   0   6       1066.79       1167.35        44.34 o
  -6   0   6       5181.28       5108.46       140.20 o
  -4   0   6        430.59        450.73        20.10 o
  -2   0   6        551.82        530.39        47.16 o
   0   0   6       3342.33       3812.54        65.81 o
   2   0   6        238.09        218.02         5.30 o
   4   0   6       1569.06       1699.35        29.39 o
   6   0   6       4013.58       4872.64        77.25 o
   8   0   6       1449.27       1302.95        29.51 o
  10   0   6       2824.72       3107.64        80.05 o
  12   0   6         39.14         49.95         7.25 o
  14   0   6         71.72         76.48         6.53 o
 -14   1   6          2.89          2.05         1.64 o
 -13   1   6          2.09          2.44         2.02 o
 -12   1   6        841.13        853.49        20.01 o
 -11   1   6          0.00         -0.64         2.46 o
 -10   1   6        927.99        875.11        31.31 o
  -9   1   6        425.05        442.05        16.19 o
  -8   1   6        164.29        170.83         6.39 o
  -7   1   6        302.07        302.25         9.46 o
  -6   1   6         38.63         36.70         3.08 o
  -5   1   6        549.33        533.51        17.11 o
  -4   1   6        389.22        400.72        11.36 o
  -3   1   6       3908.49       3558.38        68.62 o
  -2   1   6        436.58        463.90        13.86 o
  -1   1   6      59341.57      62981.68      1277.86 o
   0   1   6      22841.05      24133.72       198.62 o
   1   1   6       3898.96       3843.15        63.23 o
   2   1   6         37.70         35.41         1.10 o
   3   1   6        528.80        443.56         8.85 o
   4   1   6        108.22        119.92         3.05 o
   5   1   6        339.73        414.37         7.38 o
   6   1   6          1.67         -0.39         1.51 o
   7   1   6        366.72        341.69        16.71 o
   8   1   6        125.63        126.06         6.42 o
   9   1   6        771.98        742.15        13.96 o
  10   1   6        143.36        142.83         5.73 o
  11   1   6         87.94         68.43         5.27 o
  12   1   6          2.14          0.18         2.04 o
  13   1   6          9.51         13.36         2.94 o
  14   1   6          0.71          2.00         2.19 o
 -14   2   6         66.86         72.12        10.55 o
 -13   2   6          6.65          6.53         2.32 o
 -12   2   6         58.51         67.54         6.32 o
 -11   2   6        353.95        393.74        16.04 o
 -10   2   6        649.24        642.68        16.92 o
  -9   2   6        157.70        150.69         4.91 o
  -8   2   6         36.77         43.45         4.78 o
  -7   2   6        442.96        448.64        15.18 o
  -6   2   6          5.63         14.94         2.54 o
  -5   2   6       1370.58       1378.79        29.62 o
  -4   2   6        172.22        198.50         5.45 o
  -3   2   6         28.60         31.74         1.73 o
  -2   2   6       1265.88       1159.83        13.75 o
  -1   2   6        525.50        523.77         5.60 o
   0   2   6        169.78        169.27         3.31 o
   1   2   6       1155.70       1172.91        16.55 o
   2   2   6        401.09        510.54         9.81 o
   3   2   6        914.85       1045.99        35.10 o
   4   2   6        662.26        762.10        15.11 o
   5   2   6       1876.13       2177.21       100.38 o
   6   2   6          0.10          0.23         1.95 o
   7   2   6        135.07        138.64         8.36 o
   8   2   6        145.98        152.15         7.25 o
   9   2   6         23.01         27.39         2.87 o
  10   2   6        731.61        786.27        16.45 o
  11   2   6         89.23         98.04         9.05 o
  12   2   6         14.52         18.44         2.73 o
  13   2   6         50.51         48.40         4.28 o
 -13   3   6          2.16          2.34         1.86 o
 -12   3   6          3.44          2.85         1.70 o
 -11   3   6        123.65        141.97         7.13 o
 -10   3   6       1307.03       1251.57        28.09 o
  -9   3   6        112.66        107.75         5.50 o
  -8   3   6         70.41         65.83         4.20 o
  -7   3   6         46.21         42.81         8.05 o
  -6   3   6        195.49        190.00         9.44 o
  -5   3   6         36.68         21.00         2.12 o
  -4   3   6       2590.83       2527.98        45.17 o
  -3   3   6       2013.65       2127.95        27.91 o
  -2   3   6         99.11        128.56         3.90 o
  -1   3   6         69.63         52.47         2.82 o
   0   3   6          5.48          2.55         1.68 o
   1   3   6       3685.87       3998.73       118.13 o
   2   3   6        138.93        197.81         6.14 o
   3   3   6          4.02          0.84         1.02 o
   4   3   6          8.64         12.44         1.81 o
   5   3   6         23.15         27.44         2.57 o
   6   3   6        304.22        317.42         8.93 o
   7   3   6        565.13        561.56        12.74 o
   8   3   6        622.59        609.88        14.27 o
   9   3   6        187.56        197.19         7.31 o
  10   3   6        146.04        148.79         6.35 o
  11   3   6         58.63         58.32         4.48 o
  12   3   6          4.45          1.77         1.71 o
 -13   4   6         34.62         41.40         4.87 o
 -12   4   6          3.24          6.74         2.29 o
 -11   4   6         29.36         29.07         3.26 o
 -10   4   6          1.84          0.68         1.49 o
  -9   4   6       1047.61       1045.09        19.59 o
  -8   4   6         34.78         32.45         3.18 o
  -7   4   6       1212.92       1296.31        41.69 o
  -6   4   6       1049.34        977.50        31.10 o
  -5   4   6        797.78        812.46        17.95 o
  -4   4   6        134.78        150.54         6.68 o
  -3   4   6        676.56        719.44        16.39 o
  -2   4   6        489.36        549.45        12.27 o
  -1   4   6        314.36        344.61         8.60 o
   0   4   6         31.29         40.43         2.86 o
   1   4   6        714.35        749.65        24.26 o
   2   4   6         42.74         42.17         2.90 o
   3   4   6        313.99        312.39         9.58 o
   4   4   6        113.55        116.19         6.29 o
   5   4   6        294.45        286.37         9.17 o
   6   4   6        276.12        256.30         7.34 o
   7   4   6        192.53        197.49         8.46 o
   8   4   6          7.20         10.80         2.44 o
   9   4   6        227.79        213.55         7.75 o
  10   4   6          4.70          5.71         1.75 o
  11   4   6         64.46         62.48         5.26 o
  12   4   6         53.91         53.88         4.07 o
 -11   5   6         27.83         31.93         2.34 o
 -10   5   6         11.67          8.24         1.85 o
  -9   5   6         31.86         35.51         2.87 o
  -8   5   6         35.39         28.11         3.07 o
  -7   5   6        555.55        475.19        12.17 o
  -6   5   6         55.60         47.33         4.39 o
  -5   5   6          0.99          1.52         1.41 o
  -4   5   6        516.75        505.86         9.12 o
  -3   5   6        734.85        756.39        18.07 o
  -2   5   6        415.22        401.51        22.05 o
  -1   5   6       1073.35       1096.95        25.94 o
   0   5   6        411.22        385.20        14.71 o
   1   5   6       2087.45       2247.94        44.05 o
   2   5   6        335.67        351.50        13.63 o
   3   5   6       1103.13       1092.05        12.78 o
   4   5   6         13.76         10.76         1.47 o
   5   5   6         74.86         67.62         3.47 o
   6   5   6          0.03          0.24         1.57 o
   7   5   6         32.20         40.62         3.40 o
   8   5   6         23.23         18.06         3.06 o
   9   5   6         75.49         86.05         4.57 o
  10   5   6         67.08         73.04         4.79 o
  11   5   6         89.09         93.87         7.28 o
 -10   6   6          5.75         10.21         1.95 o
  -9   6   6         32.94         35.57         2.70 o
  -8   6   6        159.71        173.89         6.29 o
  -7   6   6          0.59          1.53         1.50 o
  -6   6   6          0.17          1.17         1.52 o
  -5   6   6          9.42          5.84         1.80 o
  -4   6   6        113.80        101.41         4.26 o
  -3   6   6          7.84          6.29         1.80 o
  -2   6   6        276.19        294.05         7.51 o
  -1   6   6          0.33          3.14         1.40 o
   0   6   6        182.05        167.05         6.17 o
   1   6   6         66.93         58.23         3.70 o
   2   6   6          0.20         -0.50         2.04 o
   3   6   6          5.86         11.29         2.55 o
   4   6   6         38.96         34.43         3.15 o
   5   6   6         87.45         96.92         4.97 o
   6   6   6         11.09         11.99         2.22 o
   7   6   6        421.82        421.65         9.22 o
   8   6   6         79.04         88.08         4.85 o
   9   6   6         15.59         19.67         3.34 o
  -8   7   6         68.65         71.88         6.08 o
  -7   7   6         14.10         22.54         5.77 o
  -6   7   6         27.50         32.35         2.94 o
  -5   7   6         46.50         56.13         4.09 o
  -4   7   6         68.30         63.07         4.18 o
  -3   7   6          8.65         11.45         1.58 o
  -2   7   6        108.25        114.83         5.28 o
  -1   7   6         23.57         27.95         4.45 o
   0   7   6         31.69         29.30         3.42 o
   1   7   6         18.39         24.39         3.36 o
   2   7   6        149.31        157.81         7.41 o
   3   7   6         41.70         35.04         4.67 o
   4   7   6          0.00         -0.81         1.60 o
   5   7   6         39.51         34.94         3.04 o
   6   7   6         15.27         19.20         2.34 o
   7   7   6          9.19         10.47         1.98 o
  -3   8   6          5.98          8.35         2.76 o
  -2   8   6          2.02          2.03         1.46 o
  -1   8   6          3.45          1.30         1.82 o
   0   8   6         34.87         36.40         2.90 o
   1   8   6          0.71         -1.74         1.74 o
   2   8   6          0.22         -0.87         2.16 o
   3   8   6         83.38        100.22         5.30 o
   4   8   6          4.76          3.17         3.99 o
 -13   0   7         64.01         57.17         7.82 o
 -11   0   7        765.35        719.76        33.50 o
  -9   0   7        718.16        797.30        22.74 o
  -7   0   7         15.80         18.50         5.71 o
  -5   0   7       3717.57       3997.36       160.90 o
  -3   0   7       5230.42       4832.70       319.43 o
  -1   0   7       5073.78       5298.81       193.52 o
   1   0   7        225.02        227.99         8.69 o
   3   0   7       2778.62       2990.15        95.43 o
   5   0   7       3833.20       4334.69       212.20 o
   7   0   7         73.68         64.77         5.20 o
   9   0   7        115.18         86.32         5.62 o
  11   0   7       2064.70       1901.80       112.94 o
  13   0   7          2.73          3.50         3.22 o
 -14   1   7         60.59         53.82         4.85 o
 -13   1   7          3.59          6.03         2.20 o
 -12   1   7         47.59         31.46         3.84 o
 -11   1   7         74.83         77.45         5.82 o
 -10   1   7          1.66          2.93         2.21 o
  -9   1   7        603.44        614.46        36.84 o
  -8   1   7          1.87          6.54         1.99 o
  -7   1   7        891.84        937.93        23.84 o
  -6   1   7         13.18         15.44         2.21 o
  -5   1   7       1142.83       1113.21        32.77 o
  -4   1   7        139.70        144.99         6.30 o
  -3   1   7         81.74         87.92         4.92 o
  -2   1   7        754.18        683.29        20.65 o
  -1   1   7      20401.44      18386.13       287.72 o
   0   1   7      21416.10      22608.70       204.55 o
   1   1   7          2.92          1.14         0.27 o
   2   1   7         65.88         83.52         2.44 o
   3   1   7       2824.55       2761.93        43.96 o
   4   1   7        336.48        449.74        27.36 o
   5   1   7         37.17         33.87         3.00 o
   6   1   7        284.08        231.84         8.01 o
   7   1   7       1492.69       1488.37        26.54 o
   8   1   7          2.81          2.84         1.99 o
   9   1   7         57.02         53.48         3.67 o
  10   1   7         10.63          6.47         2.26 o
  11   1   7          0.01          0.34         1.77 o
  12   1   7         10.96         14.05         3.24 o
  13   1   7          8.24          7.52         3.29 o
 -14   2   7        328.62        363.29        22.39 o
 -13   2   7        274.42        279.32        11.43 o
 -12   2   7          4.22          1.95         2.47 o
 -11   2   7        101.28        116.05         8.62 o
 -10   2   7        447.66        397.10        16.18 o
  -9   2   7          8.44          6.42         1.98 o
  -8   2   7          7.23          6.24         2.43 o
  -7   2   7        432.91        445.69        15.26 o
  -6   2   7         31.05         40.07         8.98 o
  -5   2   7        457.96        504.73        13.70 o
  -4   2   7        394.80        412.21         9.63 o
  -3   2   7        512.99        503.97        12.45 o
  -2   2   7        177.84        259.15         4.70 o
  -1   2   7       1590.96       1646.71        15.82 o
   0   2   7       7366.37       7645.02        68.28 o
   1   2   7          0.48          2.19         0.65 o
   2   2   7        724.36        747.04        23.06 o
   3   2   7        169.07        189.68         5.29 o
   4   2   7         34.81         33.54         2.41 o
   5   2   7        473.16        450.76        14.18 o
   6   2   7          1.85          2.53         1.64 o
   7   2   7        323.48        300.98        10.17 o
   8   2   7          0.04          1.38         1.58 o
   9   2   7        463.46        396.58        10.92 o
  10   2   7         68.15         62.34         4.27 o
  11   2   7          0.43          1.34         1.88 o
  12   2   7          0.06         -0.28         2.04 o
  13   2   7         51.10         59.26         4.49 o
 -13   3   7          4.61          2.98         3.63 o
 -12   3   7          0.03          3.28         2.40 o
 -11   3   7         23.66         24.65         3.33 o
 -10   3   7        108.43        103.01         5.42 o
  -9   3   7          7.19          2.09         2.08 o
  -8   3   7        283.40        275.33         8.70 o
  -7   3   7        134.62        106.56         7.49 o
  -6   3   7        288.25        264.59        11.47 o
  -5   3   7        551.91        530.51        18.92 o
  -4   3   7        151.65        113.16         6.10 o
  -3   3   7        940.40        893.76        26.25 o
  -2   3   7        153.80        155.56         4.02 o
  -1   3   7        736.99        759.08        12.66 o
   0   3   7        526.58        536.08        13.51 o
   1   3   7        425.74        502.85        18.67 o
   2   3   7        498.54        588.80        12.75 o
   3   3   7        136.25        123.97         4.83 o
   4   3   7        777.38        685.05        22.12 o
   5   3   7         94.73         83.09         5.06 o
   6   3   7        144.60        131.38         6.71 o
   7   3   7        715.36        676.50        12.89 o
   8   3   7       1026.54        995.75        18.09 o
   9   3   7       1054.08       1120.08        24.02 o
  10   3   7         45.49         41.21         3.49 o
  11   3   7         11.78         12.59         3.01 o
  12   3   7         80.17         68.10         5.60 o
 -13   4   7         22.20         21.45         3.48 o
 -12   4   7         96.94         94.22         8.10 o
 -11   4   7        149.59        142.37         6.60 o
 -10   4   7          6.24          7.03         1.98 o
  -9   4   7          0.42         -0.79         1.74 o
  -8   4   7         82.36         86.51         5.00 o
  -7   4   7        930.66        925.90        17.92 o
  -6   4   7         51.14         61.84         7.19 o
  -5   4   7        116.95        119.34         6.12 o
  -4   4   7         32.64         37.24         3.93 o
  -3   4   7        475.07        525.42        11.56 o
  -2   4   7        479.62        495.11        10.98 o
  -1   4   7          3.96          3.32         1.23 o
   0   4   7        102.18        132.93         5.12 o
   1   4   7        186.80        152.71         8.15 o
   2   4   7          9.34          7.78         1.75 o
   3   4   7         36.32         39.48         3.59 o
   4   4   7        582.83        592.35        14.96 o
   5   4   7         21.29         16.81         2.52 o
   6   4   7        280.68        262.08         8.44 o
   7   4   7        171.91        163.65         6.83 o
   8   4   7        132.47        126.16         7.01 o
   9   4   7        221.16        234.95         8.05 o
  10   4   7        157.26        152.93         5.98 o
  11   4   7          3.53          6.41         2.28 o
  12   4   7         21.24         31.95         3.05 o
 -11   5   7         40.29         41.60         3.02 o
 -10   5   7         34.47         34.25         2.58 o
  -9   5   7         45.31         47.25         3.17 o
  -8   5   7        502.88        471.63        11.98 o
  -7   5   7         32.89         25.95         2.99 o
  -6   5   7        205.52        202.86         7.63 o
  -5   5   7         27.61         27.34         2.68 o
  -4   5   7          0.25          2.28         1.10 o
  -3   5   7        179.06        164.42         5.89 o
  -2   5   7       1575.86       1568.38        28.87 o
  -1   5   7        187.90        164.38         7.52 o
   0   5   7        266.05        254.06         9.36 o
   1   5   7         77.05         74.21         4.97 o
   2   5   7          4.68          7.57         2.04 o
   3   5   7         23.27         23.89         2.19 o
   4   5   7        152.98        142.25         4.97 o
   5   5   7        566.45        573.55        11.86 o
   6   5   7         23.03         16.96         2.34 o
   7   5   7          6.36          4.97         2.17 o
   8   5   7         51.83         50.71         3.73 o
   9   5   7         27.52         40.27         3.16 o
  10   5   7         19.18         18.08         2.25 o
  11   5   7         51.45         57.45         5.38 o
 -10   6   7          8.37          5.05         1.44 o
  -9   6   7          0.02          0.21         1.35 o
  -8   6   7         11.08          8.81         1.81 o
  -7   6   7          0.69          0.35         1.49 o
  -6   6   7         16.21         14.36         2.23 o
  -5   6   7          1.84          1.31         1.53 o
  -4   6   7         54.72         45.31         4.20 o
  -3   6   7       1049.17       1068.87        15.86 o
  -2   6   7         51.71         53.85         3.60 o
  -1   6   7        151.37        151.33         6.55 o
   0   6   7         76.97         62.95         3.88 o
   1   6   7         72.19         61.29         5.98 o
   2   6   7         11.02         10.60         2.62 o
   3   6   7        406.82        399.58         9.63 o
   4   6   7          3.06          3.01         1.67 o
   5   6   7          0.20          1.04         1.45 o
   6   6   7         14.62         19.90         2.43 o
   7   6   7         18.21         18.25         2.38 o
   8   6   7          0.45          0.29         1.51 o
   9   6   7         19.28         24.00         2.65 o
  -8   7   7          6.77         10.28         2.58 o
  -7   7   7          9.23         13.55         1.76 o
  -6   7   7          2.85          6.11         1.93 o
  -5   7   7         82.61        102.34         6.49 o
  -4   7   7         10.16         13.31         2.17 o
  -3   7   7         72.51         83.59         3.88 o
  -2   7   7          9.01          8.64         1.99 o
  -1   7   7         25.50         27.14         3.27 o
   0   7   7        350.01        336.03        11.06 o
   1   7   7        371.13        397.34        12.15 o
   2   7   7          5.11          4.56         2.62 o
   3   7   7         86.35         85.14         6.30 o
   4   7   7         19.00         17.65         2.42 o
   5   7   7         97.72         93.07         4.06 o
   6   7   7         81.28         80.22         4.16 o
   7   7   7        151.26        156.37         6.37 o
  -2   8   7          2.78         -1.54         1.54 o
  -1   8   7         68.46         69.81         3.70 o
   0   8   7          0.85         -0.13         1.43 o
   1   8   7         85.35         81.77         4.16 o
   2   8   7         11.37         13.08         2.27 o
   3   8   7          1.88          2.34         1.33 o
 -14   0   8          1.50          2.11         2.49 o
 -12   0   8         18.26         10.99         3.19 o
 -10   0   8        108.78         87.82         7.22 o
  -8   0   8        750.37        757.48        21.40 o
  -6   0   8       1661.92       1775.09        35.20 o
  -4   0   8        226.53        216.00        17.25 o
  -2   0   8       1735.07       1568.91        27.36 o
   0   0   8       4734.24       4651.48        57.72 o
   2   0   8        337.70        423.64         8.64 o
   4   0   8       5170.83       5537.90        84.71 o
   6   0   8       1995.23       2220.99       124.76 o
   8   0   8       2361.03       2184.91        63.58 o
  10   0   8        682.25        675.29        85.78 o
  12   0   8        209.72        200.14         9.86 o
 -14   1   8          3.04          0.38         1.23 o
 -13   1   8         47.24         40.12         3.65 o
 -12   1   8        121.43        129.68         7.04 o
 -11   1   8         26.06         25.00         3.53 o
 -10   1   8        538.88        479.46        20.07 o
  -9   1   8        297.68        328.62        17.96 o
  -8   1   8        100.77        112.42         6.90 o
  -7   1   8          0.85          1.52         1.44 o
  -6   1   8        189.31        193.89         7.24 o
  -5   1   8        469.72        457.43        15.48 o
  -4   1   8       2934.21       2968.04        89.15 o
  -3   1   8       1724.25       1607.09        35.97 o
  -2   1   8         62.64         79.09         2.68 o
  -1   1   8        461.51        476.43         7.02 o
   0   1   8          4.24          5.41         0.74 o
   1   1   8       5028.09       5253.71        49.30 o
   2   1   8        855.37        936.70        10.79 o
   3   1   8       4810.38       5059.37        54.53 o
   4   1   8       5042.46       5255.65        59.22 o
   5   1   8         35.07         40.40         4.71 o
   6   1   8        265.50        291.28         9.32 o
   7   1   8        335.56        314.77        10.22 o
   8   1   8        296.51        302.70        10.48 o
   9   1   8         12.37          9.60         2.17 o
  10   1   8         13.81         13.11         2.62 o
  11   1   8        289.51        284.54        10.58 o
  12   1   8         78.23         87.41         6.62 o
  13   1   8         11.44         14.63         2.73 o
 -14   2   8        147.89        170.54         6.89 o
 -13   2   8         61.09         80.91         8.01 o
 -12   2   8         60.38         64.92         6.51 o
 -11   2   8          6.08          6.01         7.55 o
 -10   2   8         18.69         16.66         3.80 o
  -9   2   8         48.75         51.62         4.46 o
  -8   2   8        389.97        373.47        11.89 o
  -7   2   8        413.59        411.25        14.78 o
  -6   2   8       1503.91       1399.49        31.49 o
  -5   2   8        100.37        100.49         5.04 o
  -4   2   8       1275.57       1291.25        27.25 o
  -3   2   8        185.45        167.13         4.87 o
  -2   2   8       2554.27       2946.86        30.47 o
  -1   2   8        247.08        282.70         7.06 o
   0   2   8       2205.80       2358.13        27.37 o
   1   2   8       1577.64       1688.99        51.63 o
   2   2   8        556.42        597.21        12.08 o
   3   2   8        556.09        521.63        11.25 o
   4   2   8        196.84        189.66         5.80 o
   5   2   8         46.09         51.25         3.89 o
   6   2   8        626.49        626.09        18.50 o
   7   2   8          3.45          4.27         1.96 o
   8   2   8        428.02        388.10        10.68 o
   9   2   8          0.70          1.12         1.55 o
  10   2   8          4.77          3.27         2.49 o
  11   2   8        100.32        104.10         5.91 o
  12   2   8          1.87          3.21         1.78 o
  13   2   8         22.77         21.87         2.91 o
 -13   3   8        132.90        144.37         6.94 o
 -12   3   8        183.01        181.73         7.24 o
 -11   3   8        284.04        294.84        13.06 o
 -10   3   8          2.96          4.50         1.83 o
  -9   3   8        337.36        334.68        12.21 o
  -8   3   8        207.38        205.31         6.65 o
  -7   3   8        784.28        744.89        21.86 o
  -6   3   8        253.39        267.42         9.26 o
  -5   3   8        137.20        142.60         6.76 o
  -4   3   8        954.44        909.65        21.27 o
  -3   3   8        434.67        449.56        12.06 o
  -2   3   8       1449.29       1531.11        30.75 o
  -1   3   8         50.24         47.06         3.21 o
   0   3   8        665.38        779.22        22.37 o
   1   3   8         14.07         17.61         2.13 o
   2   3   8         38.47         36.25         3.89 o
   3   3   8          3.14          2.19         1.58 o
   4   3   8        119.85        128.52         4.75 o
   5   3   8        274.59        253.63         9.17 o
   6   3   8         93.25        108.09         6.10 o
   7   3   8       1017.90       1006.39        24.98 o
   8   3   8        133.04        128.00         4.77 o
   9   3   8        329.96        308.52         9.15 o
  10   3   8          0.76          2.01         1.77 o
  11   3   8         26.36         27.96         3.83 o
  12   3   8          6.91          1.41         1.66 o
 -12   4   8          2.53          1.88         1.40 o
 -11   4   8          9.43         16.98         3.24 o
 -10   4   8         51.23         55.95         3.84 o
  -9   4   8          0.39          3.41         1.79 o
  -8   4   8         90.28         82.69         4.89 o
  -7   4   8         15.24         11.09         2.13 o
  -6   4   8          0.37          1.13         1.11 o
  -5   4   8        356.50        353.34        10.96 o
  -4   4   8         57.06         68.51         4.83 o
  -3   4   8        679.86        684.25        15.88 o
  -2   4   8        384.83        380.05         9.53 o
  -1   4   8        165.31        155.41         5.73 o
   0   4   8        636.20        668.96        13.01 o
   1   4   8        388.31        457.25        21.24 o
   2   4   8        379.67        365.16        18.03 o
   3   4   8          4.59          7.01         2.04 o
   4   4   8        158.63        137.51         6.80 o
   5   4   8        129.12        127.27         5.76 o
   6   4   8        958.51        863.38        20.49 o
   7   4   8       1338.53       1261.80        31.20 o
   8   4   8       1440.06       1411.12        76.97 o
   9   4   8        276.95        312.52        10.63 o
  10   4   8        321.54        278.53         8.07 o
  11   4   8         30.20         28.67         3.58 o
 -11   5   8         84.81         86.36         3.54 o
 -10   5   8         34.85         43.07         2.74 o
  -9   5   8        105.12         85.60         4.14 o
  -8   5   8        149.26        145.56         7.29 o
  -7   5   8         38.50         35.18         3.33 o
  -6   5   8          2.42          1.11         1.60 o
  -5   5   8        231.97        212.35         7.77 o
  -4   5   8        136.50        150.63         5.20 o
  -3   5   8        541.29        520.10         8.19 o
  -2   5   8       1909.16       1896.36        33.36 o
  -1   5   8        136.73        146.84        10.75 o
   0   5   8        220.36        217.83         8.66 o
   1   5   8        282.50        276.53         7.67 o
   2   5   8         44.42         32.11         2.97 o
   3   5   8        689.72        704.87        13.47 o
   4   5   8        548.93        575.29        12.88 o
   5   5   8        565.97        548.56        15.00 o
   6   5   8         12.86         12.17         2.03 o
   7   5   8         57.02         61.02         5.11 o
   8   5   8         35.88         31.86         3.08 o
   9   5   8          4.74          7.48         1.72 o
  10   5   8         41.07         40.60         3.01 o
 -10   6   8          0.50         -0.94         1.88 o
  -9   6   8         37.61         39.66         3.54 o
  -8   6   8          5.76          6.80         1.85 o
  -7   6   8          0.38         -0.24         1.45 o
  -6   6   8        127.87        133.72         5.94 o
  -5   6   8         11.76         16.28         2.35 o
  -4   6   8         12.79          8.19         1.86 o
  -3   6   8        372.97        329.45         9.64 o
  -2   6   8        707.63        684.48        14.77 o
  -1   6   8        722.09        647.64        16.61 o
   0   6   8        410.66        389.38        12.49 o
   1   6   8          0.22         -0.04         2.45 o
   2   6   8         41.71         52.22         4.61 o
   3   6   8        224.93        222.68         7.70 o
   4   6   8        104.86        107.62         5.27 o
   5   6   8         92.64         82.93         4.55 o
   6   6   8        142.13        151.66         6.01 o
   7   6   8        211.20        222.79         6.96 o
   8   6   8         13.39         14.47         1.86 o
   9   6   8         40.47         44.46         5.07 o
  -8   7   8          3.99         12.29         2.72 o
  -7   7   8          0.00          0.15         1.21 o
  -6   7   8         30.83         41.08         3.92 o
  -5   7   8         10.76         14.75         3.26 o
  -4   7   8          1.65          1.60         1.32 o
  -3   7   8          4.85          4.16         1.33 o
  -2   7   8          7.69          9.37         1.99 o
  -1   7   8          9.65         10.55         2.49 o
   0   7   8         28.79         18.92         3.57 o
   1   7   8         31.92         29.37         4.10 o
   2   7   8        193.03        194.74        15.56 o
   3   7   8          4.59          2.16         2.01 o
   4   7   8          0.62          0.72         2.20 o
   5   7   8         63.72         76.42         4.23 o
   6   7   8        348.84        384.74         9.23 o
   7   7   8          2.38          7.75         2.44 o
  -2   8   8          0.17         -1.45         1.45 o
  -1   8   8         11.42         12.89         1.57 o
   0   8   8         10.30          7.96         1.55 o
   1   8   8          1.45          0.35         1.39 o
   2   8   8         11.94          6.46         1.78 o
   3   8   8          0.24         -0.66         1.86 o
 -13   0   9        109.98        135.64        11.55 o
 -11   0   9        524.43        568.79        19.33 o
  -9   0   9          8.70          6.95         4.66 o
  -7   0   9        221.14        288.79        40.70 o
  -5   0   9          0.30          3.44         1.58 o
  -3   0   9       6289.64       5927.06       108.19 o
  -1   0   9         13.78         18.37         2.00 o
   1   0   9       8120.47       8163.80        99.29 o
   3   0   9        659.22        597.10        14.11 o
   5   0   9        529.99        492.63        14.26 o
   7   0   9       2026.19       2306.38        44.78 o
   9   0   9        472.89        450.84        13.47 o
  11   0   9        691.37        713.27        21.19 o
  13   0   9        110.74        109.99         8.82 o
 -14   1   9         42.27         46.12         2.95 o
 -13   1   9        161.19        160.93         6.93 o
 -12   1   9        284.51        279.26        11.68 o
 -11   1   9          0.10         -0.41         2.30 o
 -10   1   9        122.14        105.16         6.65 o
  -9   1   9          0.24          0.68         1.24 o
  -8   1   9          1.73          5.13         1.75 o
  -7   1   9         12.18         22.53         2.88 o
  -6   1   9        354.69        410.42        14.99 o
  -5   1   9       1873.77       1916.91        35.24 o
  -4   1   9       2814.99       2781.81        48.48 o
  -3   1   9       3297.07       3232.25        44.05 o
  -2   1   9       1925.84       1865.76        30.49 o
  -1   1   9         49.60         55.32         2.09 o
   0   1   9         86.10         79.31         3.03 o
   1   1   9        828.09        834.35        33.91 o
   2   1   9         64.06         71.87         3.29 o
   3   1   9        255.66        240.24         7.36 o
   4   1   9         10.43         19.54         2.31 o
   5   1   9        906.07       1011.63        19.94 o
   6   1   9        163.79        184.31         7.41 o
   7   1   9        660.66        642.26        19.54 o
   8   1   9         23.38         27.21         2.50 o
   9   1   9        307.43        273.65         8.06 o
  10   1   9         90.30         83.33         6.26 o
  11   1   9         10.51         13.44         2.74 o
  12   1   9         26.88         21.88         3.48 o
  13   1   9         65.49         65.53         4.62 o
 -14   2   9          3.74          3.45         1.59 o
 -13   2   9          4.17          2.95         2.09 o
 -12   2   9         52.86         44.69         5.15 o
 -11   2   9        144.10        128.51         8.91 o
 -10   2   9         32.16         27.34         4.69 o
  -9   2   9        165.36        156.59         7.75 o
  -8   2   9        145.15        125.99         6.62 o
  -7   2   9        511.93        537.00        23.41 o
  -6   2   9       2725.43       2630.99        43.18 o
  -5   2   9         42.48         31.12         3.08 o
  -4   2   9        533.00        613.41        20.02 o
  -3   2   9        436.72        479.06         9.21 o
  -2   2   9       1796.81       1771.32        33.72 o
  -1   2   9          7.33          3.19         1.12 o
   0   2   9       1301.44       1421.13        43.26 o
   1   2   9        228.23        229.91         8.13 o
   2   2   9       2896.17       3095.26        39.79 o
   3   2   9          1.15          1.79         1.39 o
   4   2   9       1053.59       1137.41        17.86 o
   5   2   9       1046.87        988.55        26.59 o
   6   2   9        323.87        309.04        11.91 o
   7   2   9        828.24        797.31        18.47 o
   8   2   9         85.40         68.01         4.39 o
   9   2   9        406.22        397.47        20.56 o
  10   2   9         29.92         33.92         4.70 o
  11   2   9         20.26         14.56         2.48 o
  12   2   9         25.43         23.09         2.64 o
 -13   3   9        134.87        145.31        12.55 o
 -12   3   9         88.22         90.07         6.36 o
 -11   3   9         25.61         22.56         3.80 o
 -10   3   9        128.36        136.25         6.21 o
  -9   3   9         23.43         27.97         2.99 o
  -8   3   9        128.84        132.83         5.66 o
  -7   3   9        464.72        453.01        16.33 o
  -6   3   9         61.41         49.43         4.00 o
  -5   3   9        225.99        216.28         8.14 o
  -4   3   9        569.77        581.49        11.65 o
  -3   3   9        130.20        135.52         6.06 o
  -2   3   9        262.44        317.35         8.25 o
  -1   3   9        492.73        543.70        11.10 o
   0   3   9         45.37         81.13         4.31 o
   1   3   9        168.46        198.24         8.79 o
   2   3   9         77.21         80.90         6.12 o
   3   3   9         41.73         52.01         3.95 o
   4   3   9         11.42         13.48         2.05 o
   5   3   9          8.59          9.09         2.16 o
   6   3   9         21.67         17.33         2.27 o
   7   3   9       2611.80       2501.93        57.41 o
   8   3   9       1944.41       2008.54        35.31 o
   9   3   9        313.88        329.75         9.44 o
  10   3   9         32.18         29.90         3.39 o
  11   3   9         36.39         47.33         4.78 o
  12   3   9         28.15         33.11         6.37 o
 -12   4   9        150.16        153.09         5.82 o
 -11   4   9         35.98         44.66         5.47 o
 -10   4   9         56.01         50.10         3.69 o
  -9   4   9        257.10        233.83         8.19 o
  -8   4   9          0.76         -1.73         1.73 o
  -7   4   9        166.18        162.16         6.78 o
  -6   4   9         28.99         24.38         2.72 o
  -5   4   9          3.40          7.81         2.06 o
  -4   4   9        271.95        294.43         8.53 o
  -3   4   9         63.14         51.38         3.95 o
  -2   4   9        293.15        288.27        16.05 o
  -1   4   9         32.66         39.47         2.92 o
   0   4   9        187.16        218.39        11.38 o
   1   4   9         27.93         31.55         4.15 o
   2   4   9         21.03         22.55         3.52 o
   3   4   9        224.24        223.16         8.77 o
   4   4   9         50.48         46.24         4.23 o
   5   4   9         21.90         23.15         2.53 o
   6   4   9          5.50          5.72         1.66 o
   7   4   9        103.15         97.78         7.49 o
   8   4   9        369.15        386.64        22.84 o
   9   4   9        206.01        203.51         8.34 o
  10   4   9          0.21          1.82         1.53 o
  11   4   9         43.98         55.05         5.04 o
 -11   5   9          0.12          0.12         1.31 o
 -10   5   9          0.01          0.03         1.25 o
  -9   5   9          4.72          8.89         1.92 o
  -8   5   9         30.49         35.22         3.23 o
  -7   5   9         37.60         33.94         3.27 o
  -6   5   9         45.80         39.37         3.58 o
  -5   5   9        139.77        124.08         5.94 o
  -4   5   9        162.12        183.82         6.40 o
  -3   5   9        823.84        818.76        14.69 o
  -2   5   9        784.75        764.61        12.70 o
  -1   5   9          0.70          0.48         1.61 o
   0   5   9         56.98         62.20         3.62 o
   1   5   9         34.80         39.55         3.01 o
   2   5   9        285.43        268.09         7.77 o
   3   5   9         55.96         54.01         3.89 o
   4   5   9        202.21        216.91         6.33 o
   5   5   9          3.11          5.03         2.04 o
   6   5   9         12.25         11.88         2.57 o
   7   5   9          2.40          3.99         2.03 o
   8   5   9        106.28         95.84         5.71 o
   9   5   9          0.97          1.01         1.40 o
  10   5   9          6.42          3.92         1.37 o
 -10   6   9         23.82         20.50         2.25 o
  -9   6   9          0.00         -0.94         1.30 o
  -8   6   9         11.05         12.79         2.14 o
  -7   6   9         27.76         23.39         2.65 o
  -6   6   9         21.91         18.40         2.43 o
  -5   6   9         23.01         22.80         2.68 o
  -4   6   9        563.35        559.18        11.60 o
  -3   6   9        180.50        177.37         6.90 o
  -2   6   9        119.32        111.54         5.58 o
  -1   6   9         49.32         44.71         4.27 o
   0   6   9          0.38          0.32         1.48 o
   1   6   9         42.66         46.38         5.41 o
   2   6   9         41.10         39.26         4.85 o
   3   6   9        119.33        105.10         5.25 o
   4   6   9          3.28          3.82         1.47 o
   5   6   9          4.40          4.49         1.52 o
   6   6   9        189.42        187.82         6.57 o
   7   6   9        180.81        194.56         7.47 o
   8   6   9         29.84         37.76         3.03 o
   9   6   9         26.68         25.59         3.72 o
  -7   7   9         81.28        100.57         5.28 o
  -6   7   9         14.63         29.56         3.32 o
  -5   7   9         57.43         62.88         8.13 o
  -4   7   9        104.36        119.68         5.64 o
  -3   7   9        168.93        177.45         5.50 o
  -2   7   9         21.41         25.23         2.62 o
  -1   7   9         50.83         49.88         4.14 o
   0   7   9          1.11          1.55         2.29 o
   1   7   9         12.16         11.50         3.14 o
   2   7   9          8.33         11.86         2.98 o
   3   7   9         74.35         74.21         5.68 o
   4   7   9          7.57          5.72         2.45 o
   5   7   9         26.07         28.25         2.92 o
   6   7   9         45.68         47.27         3.58 o
  -2   8   9         82.35         91.04         6.75 o
  -1   8   9        237.91        254.16         8.55 o
   0   8   9          8.37          5.81         1.73 o
   1   8   9         10.17          8.70         1.45 o
   2   8   9         24.20         26.15         2.62 o
 -14   0  10          0.03         -2.30         2.30 o
 -12   0  10        233.14        199.91        10.22 o
 -10   0  10        561.28        525.53        18.55 o
  -8   0  10          9.00          8.56         2.31 o
  -6   0  10        304.39        293.77        11.14 o
  -4   0  10        323.36        272.21         9.84 o
  -2   0  10        460.97        432.85        12.86 o
   0   0  10        244.92        244.65        20.16 o
   2   0  10        211.68        270.75         7.02 o
   4   0  10       5610.17       5926.07        94.34 o
   6   0  10        158.07        149.40        11.78 o
   8   0  10        213.61        185.60        16.52 o
  10   0  10       2784.84       2701.26        76.70 o
  12   0  10          1.45          7.62         3.87 o
 -14   1  10          5.91          3.53         2.24 o
 -13   1  10          3.40          2.42         1.71 o
 -12   1  10          0.23         -0.81         2.10 o
 -11   1  10         74.45         84.69         5.92 o
 -10   1  10        313.31        322.22        11.73 o
  -9   1  10         46.22         45.31         4.24 o
  -8   1  10        565.91        541.76        14.46 o
  -7   1  10         77.80        100.30         5.59 o
  -6   1  10          2.43          3.11         1.40 o
  -5   1  10          0.06          4.08         2.65 o
  -4   1  10       1099.63       1106.21        24.06 o
  -3   1  10        838.50        746.71        12.66 o
  -2   1  10        392.63        441.58         8.45 o
  -1   1  10        143.62        136.81         4.13 o
   0   1  10        170.57        168.87         5.60 o
   1   1  10          2.54          8.40         1.38 o
   2   1  10        251.52        275.88         6.24 o
   3   1  10        257.16        282.43         6.27 o
   4   1  10        569.18        660.98        15.80 o
   5   1  10       2311.61       2452.74        46.39 o
   6   1  10        135.89        117.11         5.97 o
   7   1  10          0.05          0.19         1.70 o
   8   1  10          6.61          3.51         1.43 o
   9   1  10         70.46         75.28         5.56 o
  10   1  10        342.51        338.12        11.69 o
  11   1  10          0.17          1.65         2.80 o
  12   1  10         25.33         29.89         3.73 o
  13   1  10         23.13         29.70         3.02 o
 -14   2  10         39.03         43.65         4.72 o
 -13   2  10         44.81         50.82         4.63 o
 -12   2  10        110.69        109.86         7.71 o
 -11   2  10         44.40         43.26         5.43 o
 -10   2  10         39.22         34.03         5.09 o
  -9   2  10        184.58        207.97        12.77 o
  -8   2  10         46.66         46.24         4.93 o
  -7   2  10        216.17        212.95         8.45 o
  -6   2  10         25.21         21.41         3.42 o
  -5   2  10         48.74         47.92         3.70 o
  -4   2  10       4332.80       4471.70        75.61 o
  -3   2  10       1080.08       1014.07        18.81 o
  -2   2  10       2226.06       2419.22        29.24 o
  -1   2  10        592.63        583.52        12.84 o
   0   2  10       1141.96       1216.73        24.50 o
   1   2  10       2739.88       2999.82        42.48 o
   2   2  10        405.43        388.16         8.46 o
   3   2  10        888.87        901.18        23.13 o
   4   2  10         14.75         12.56         1.77 o
   5   2  10         34.89         39.01         4.34 o
   6   2  10          8.95         15.13         3.15 o
   7   2  10        135.53        126.43         5.83 o
   8   2  10         34.40         24.83         2.73 o
   9   2  10          9.72          8.04         2.65 o
  10   2  10          6.69          8.04         3.22 o
  11   2  10          3.87          3.19         1.78 o
  12   2  10          2.75          2.10         1.42 o
 -13   3  10         31.09         46.60         4.81 o
 -12   3  10         19.55         25.51         3.58 o
 -11   3  10         37.34         45.89         4.06 o
 -10   3  10        164.53        150.76        11.32 o
  -9   3  10        268.78        260.70         8.78 o
  -8   3  10        763.95        734.10        13.82 o
  -7   3  10        926.29        861.77        16.99 o
  -6   3  10         58.10         48.77         4.00 o
  -5   3  10        251.57        268.08        13.55 o
  -4   3  10        503.61        453.42        12.57 o
  -3   3  10         42.14         43.96         2.95 o
  -2   3  10        242.95        194.59         6.10 o
  -1   3  10        578.84        677.82        21.66 o
   0   3  10        445.41        412.73        16.48 o
   1   3  10         70.29         78.46         4.45 o
   2   3  10        163.71        171.01         7.03 o
   3   3  10         23.56         27.92         3.09 o
   4   3  10         60.01         49.15         3.50 o
   5   3  10       1237.01       1219.97        31.35 o
   6   3  10          6.78         10.59         2.25 o
   7   3  10        246.97        260.06         7.70 o
   8   3  10          1.87          5.23         2.02 o
   9   3  10          9.00         11.20         1.88 o
  10   3  10        302.96        291.03        10.01 o
  11   3  10         45.81         45.05         4.47 o
  12   3  10         12.23         22.86         4.07 o
 -12   4  10          6.02          5.48         1.43 o
 -11   4  10        223.49        241.41        10.33 o
 -10   4  10          1.91          1.92         4.79 o
  -9   4  10         41.18         43.35         3.56 o
  -8   4  10          7.19          7.40         2.07 o
  -7   4  10        232.47        216.22         7.91 o
  -6   4  10          0.45          2.50         1.64 o
  -5   4  10         62.27         69.27         3.49 o
  -4   4  10         22.23         21.12         2.46 o
  -3   4  10        157.31        144.28         6.76 o
  -2   4  10        791.98        863.02        22.21 o
  -1   4  10          0.01          0.85         1.87 o
   0   4  10        170.07        189.46        15.53 o
   1   4  10          4.55          6.44         2.57 o
   2   4  10         19.41         29.16         3.29 o
   3   4  10        408.22        367.14        14.13 o
   4   4  10          4.53          5.26         1.48 o
   5   4  10         57.30         54.38         3.86 o
   6   4  10          0.93         -1.61         1.61 o
   7   4  10        114.30        117.87         6.64 o
   8   4  10        744.38        762.49        17.96 o
   9   4  10         26.73         30.67         3.38 o
  10   4  10        113.80        117.16         4.76 o
  11   4  10        120.18        128.65         6.44 o
 -11   5  10         10.28         11.70         1.59 o
 -10   5  10         52.13         58.45         3.32 o
  -9   5  10        325.77        325.49        10.39 o
  -8   5  10         51.66         43.07         3.52 o
  -7   5  10         17.03         20.83         2.67 o
  -6   5  10         31.69         32.59         3.33 o
  -5   5  10         14.03         15.64         2.38 o
  -4   5  10        307.26        313.66        10.11 o
  -3   5  10        298.49        255.72         7.61 o
  -2   5  10        761.48        742.16        13.81 o
  -1   5  10         95.52         86.55         4.83 o
   0   5  10          8.07          8.60         1.92 o
   1   5  10        762.31        768.10        14.17 o
   2   5  10       1484.64       1374.70        23.32 o
   3   5  10        196.72        165.22         6.82 o
   4   5  10        856.10        816.53        18.97 o
   5   5  10        157.50        148.77         6.35 o
   6   5  10        113.21        111.15         6.33 o
   7   5  10        153.07        166.11         7.79 o
   8   5  10         26.45         28.05         3.35 o
   9   5  10          0.01         -0.01         1.35 o
  10   5  10         12.62          8.05         1.49 o
  -9   6  10        342.33        379.85         9.48 o
  -8   6  10          1.88         -1.04         1.61 o
  -7   6  10        189.68        183.08         7.46 o
  -6   6  10          3.87          2.65         1.77 o
  -5   6  10          1.65          2.80         1.75 o
  -4   6  10        223.88        237.41         7.98 o
  -3   6  10          0.92          1.61         1.52 o
  -2   6  10         40.15         41.19         3.52 o
  -1   6  10        556.58        550.91        13.71 o
   0   6  10         42.12         48.15         3.75 o
   1   6  10        308.21        355.31        17.22 o
   2   6  10         25.01         41.44         3.97 o
   3   6  10        100.36         84.10         4.70 o
   4   6  10         80.61         75.05         4.38 o
   5   6  10          3.90          1.70         1.62 o
   6   6  10         39.74         34.05         2.76 o
   7   6  10          5.54          7.85         1.91 o
   8   6  10         19.23         19.24         2.17 o
  -7   7  10         28.93         34.05         3.73 o
  -6   7  10          0.99          1.08         1.48 o
  -5   7  10         31.76         33.47         3.68 o
  -4   7  10         12.75         16.25         1.96 o
  -3   7  10          0.53          1.84         1.77 o
  -2   7  10         34.21         34.80         4.19 o
  -1   7  10        155.67        169.00         9.02 o
   0   7  10        160.33        179.48         9.31 o
   1   7  10         30.64         31.90         4.25 o
   2   7  10          4.68          4.03         2.31 o
   3   7  10          2.27          4.45         2.20 o
   4   7  10        106.32         99.01         4.04 o
   5   7  10          8.45          8.50         1.58 o
   6   7  10         53.25         72.17         5.93 o
  -1   8  10          1.09          0.00         1.30 o
   0   8  10        179.51        197.96         7.24 o
   1   8  10          4.23          4.38         1.51 o
 -13   0  11         24.69         33.01         5.58 o
 -11   0  11       1359.52       1318.85        70.04 o
  -9   0  11        168.22        140.50         9.04 o
  -7   0  11        177.79        198.40         9.62 o
  -5   0  11         49.01         53.00         4.67 o
  -3   0  11       4209.73       3836.80       242.22 o
  -1   0  11       1121.80       1171.14        25.39 o
   1   0  11        728.20        665.18        18.24 o
   3   0  11       1207.92       1229.30        26.32 o
   5   0  11        113.88        117.49        10.01 o
   7   0  11        324.67        284.38        17.83 o
   9   0  11        474.53        407.57        22.86 o
  11   0  11         54.02         45.61         7.31 o
  13   0  11         11.35          9.79         2.84 o
 -14   1  11         16.62         19.58         3.59 o
 -13   1  11          6.10          6.13         2.25 o
 -12   1  11         14.57         11.29         2.54 o
 -11   1  11        556.15        546.23        15.56 o
 -10   1  11       1660.85       1569.56        30.43 o
  -9   1  11         27.38         29.07         3.74 o
  -8   1  11        719.58        628.94        20.11 o
  -7   1  11       1763.62       1663.38        36.55 o
  -6   1  11         11.27         36.21         4.34 o
  -5   1  11        180.13        165.88         9.13 o
  -4   1  11        760.59        698.81        18.63 o
  -3   1  11          0.04          3.88         1.99 o
  -2   1  11       1099.92       1038.21        15.53 o
  -1   1  11        190.00        164.78         7.23 o
   0   1  11        310.74        308.82         7.00 o
   1   1  11       2318.46       2530.23        38.06 o
   2   1  11        152.69        141.19         4.21 o
   3   1  11        513.98        520.61         9.31 o
   4   1  11        324.28        288.14        11.21 o
   5   1  11        363.43        358.82        19.49 o
   6   1  11        196.09        220.71        12.98 o
   7   1  11        281.93        278.92         8.82 o
   8   1  11         48.68         43.13         3.18 o
   9   1  11         15.17         14.94         2.75 o
  10   1  11        162.30        139.20         7.31 o
  11   1  11          6.41          6.18         1.99 o
  12   1  11         50.69         49.26         4.40 o
 -13   2  11        138.31        139.96         7.32 o
 -12   2  11          8.69          7.39         2.81 o
 -11   2  11         66.18         62.84         6.40 o
 -10   2  11          9.11         11.13         3.57 o
  -9   2  11          0.89          0.57         5.72 o
  -8   2  11        107.95        103.18         6.12 o
  -7   2  11          2.75          1.74         1.98 o
  -6   2  11        878.22        843.63        18.38 o
  -5   2  11        276.31        234.22         8.37 o
  -4   2  11        173.73        141.61         6.17 o
  -3   2  11        521.98        499.55        10.41 o
  -2   2  11       3217.40       3386.65        39.55 o
  -1   2  11        225.37        223.15         7.31 o
   0   2  11         28.49        229.66        43.99 o
   1   2  11       2340.12       2542.75        44.70 o
   2   2  11        176.42        180.46         6.06 o
   3   2  11          1.88          3.46         1.20 o
   4   2  11        131.30        133.69         5.27 o
   5   2  11         91.58         88.85         5.35 o
   6   2  11        215.82        192.09         8.20 o
   7   2  11        111.86        117.74         5.74 o
   8   2  11         43.25         33.08         3.16 o
   9   2  11          2.73          2.73         2.43 o
  10   2  11         56.49         61.54         5.89 o
  11   2  11         69.24         66.72         4.39 o
  12   2  11          1.18         -0.35         1.24 o
 -13   3  11        116.69        133.48         5.99 o
 -12   3  11          0.17          0.52         1.91 o
 -11   3  11         82.67         86.89         5.28 o
 -10   3  11        239.97        253.93         9.72 o
  -9   3  11          2.73          1.33         1.98 o
  -8   3  11        217.75        182.71         7.28 o
  -7   3  11          5.05          3.45         1.86 o
  -6   3  11        363.64        343.76        10.99 o
  -5   3  11        396.00        369.47         9.75 o
  -4   3  11        216.34        230.18         7.27 o
  -3   3  11        281.42        289.06        10.00 o
  -2   3  11        314.86        297.21         9.16 o
  -1   3  11        641.94        661.34        14.85 o
   0   3  11        467.50        533.04        12.94 o
   1   3  11         24.30         29.06         3.23 o
   2   3  11        387.43        397.28        11.51 o
   3   3  11        739.73        764.71        23.79 o
   4   3  11          8.27          9.48         1.88 o
   5   3  11        391.39        373.39        16.53 o
   6   3  11          0.15          0.50         1.27 o
   7   3  11        205.53        203.22         6.25 o
   8   3  11        181.56        173.72         6.76 o
   9   3  11        320.91        308.27         8.86 o
  10   3  11        121.19        126.46         6.29 o
  11   3  11        159.33        161.53         8.05 o
  12   3  11        171.50        218.98        11.37 o
 -12   4  11        168.97        189.59         5.99 o
 -11   4  11        140.27        147.09         6.31 o
 -10   4  11         56.65         46.61         5.04 o
  -9   4  11         22.67         15.18         2.46 o
  -8   4  11        398.06        377.15        12.05 o
  -7   4  11        575.04        552.01        13.33 o
  -6   4  11        814.39        755.17        18.61 o
  -5   4  11        761.09        751.54        12.98 o
  -4   4  11         12.39         13.24         2.37 o
  -3   4  11         73.52         67.31         3.98 o
  -2   4  11         27.29         36.56         7.10 o
  -1   4  11          2.23          3.78         2.46 o
   0   4  11        197.43        198.87        10.18 o
   1   4  11         90.78         77.56         6.36 o
   2   4  11       1604.15       1597.54        32.13 o
   3   4  11        261.85        245.25         9.50 o
   4   4  11        443.56        417.48        11.31 o
   5   4  11        653.75        630.41        13.90 o
   6   4  11         14.67         12.10         2.50 o
   7   4  11        102.55         99.00         6.05 o
   8   4  11         16.40         15.16         2.66 o
   9   4  11          3.00          5.96         1.97 o
  10   4  11          1.87          2.72         1.19 o
  11   4  11         14.03         24.77         2.79 o
 -11   5  11         75.19         92.06         4.92 o
 -10   5  11        202.81        214.87         7.22 o
  -9   5  11         19.62         26.05         3.04 o
  -8   5  11        204.80        195.20         8.28 o
  -7   5  11          0.68          0.86         1.89 o
  -6   5  11         11.75         10.42         2.01 o
  -5   5  11         25.38         22.84         2.85 o
  -4   5  11        229.66        222.81         8.05 o
  -3   5  11        363.99        328.62        12.66 o
  -2   5  11          9.68         15.90         2.08 o
  -1   5  11         53.42         58.49         3.77 o
   0   5  11         17.80         20.72         2.56 o
   1   5  11        288.31        285.74         8.15 o
   2   5  11         14.08         13.66         2.14 o
   3   5  11        456.36        415.03        11.29 o
   4   5  11         59.54         45.04         4.14 o
   5   5  11          3.32          3.06         1.78 o
   6   5  11        233.49        232.03         9.25 o
   7   5  11         61.21         58.44         4.64 o
   8   5  11        230.79        238.81         8.62 o
   9   5  11          7.00          8.56         1.52 o
  10   5  11          2.99          6.50         2.32 o
  -9   6  11        474.14        506.93        10.97 o
  -8   6  11          5.18          4.00         1.55 o
  -7   6  11         79.90         74.48         4.03 o
  -6   6  11          3.61          3.97         1.63 o
  -5   6  11         19.53         19.25         2.52 o
  -4   6  11        163.76        169.55         7.82 o
  -3   6  11        100.30         80.18         4.67 o
  -2   6  11        393.13        369.68        11.32 o
  -1   6  11        124.28        122.15         5.17 o
   0   6  11          1.27         -0.08         1.76 o
   1   6  11          3.08          5.83         2.49 o
   2   6  11         77.92         81.23         4.62 o
   3   6  11         17.65         10.64         1.75 o
   4   6  11          4.30          4.84         1.53 o
   5   6  11         72.37         69.54         3.86 o
   6   6  11          0.79         -1.16         1.72 o
   7   6  11         57.31         62.74         4.90 o
   8   6  11          3.54         -0.87         1.07 o
  -7   7  11          8.96          6.46         1.46 o
  -6   7  11         42.88         48.01         3.83 o
  -5   7  11         33.77         35.77         2.40 o
  -4   7  11          3.98          5.65         1.70 o
  -3   7  11          0.94          1.97         1.37 o
  -2   7  11          2.38          4.80         1.65 o
  -1   7  11          5.18          6.47         2.65 o
   0   7  11        124.64        149.09         8.31 o
   1   7  11         25.64         24.22         3.50 o
   2   7  11          4.26          4.02         1.90 o
   3   7  11          3.87          8.12         2.19 o
   4   7  11         49.44         62.01         3.01 o
   5   7  11         14.75         16.35         1.79 o
 -14   0  12         59.70         56.68         5.38 o
 -12   0  12         31.57         28.43         4.27 o
 -10   0  12        764.26        703.29        31.25 o
  -8   0  12        224.25        214.86        11.52 o
  -6   0  12        458.60        520.30        16.51 o
  -4   0  12        165.81        125.63         6.79 o
  -2   0  12       1499.72       1504.10        73.18 o
   0   0  12        414.28        436.07        34.68 o
   2   0  12       3240.35       3130.68       110.47 o
   4   0  12        630.32        667.65        18.37 o
   6   0  12          1.82          3.68         3.29 o
   8   0  12        664.56        613.74        19.87 o
  10   0  12          1.07          6.21         4.14 o
  12   0  12         18.23         15.38         3.82 o
 -14   1  12         15.28         17.82         3.45 o
 -13   1  12          2.29          2.89         1.80 o
 -12   1  12         98.87        100.02         6.24 o
 -11   1  12       1155.91       1130.94        23.97 o
 -10   1  12         94.23         93.73         5.29 o
  -9   1  12          0.05         -0.13         1.66 o
  -8   1  12          0.16         -2.06         2.06 o
  -7   1  12        573.95        547.70        19.13 o
  -6   1  12       2982.32       3189.18       338.10 o
  -5   1  12        132.47        120.82         5.00 o
  -4   1  12         76.23         57.50         3.37 o
  -3   1  12         14.38         11.75         1.66 o
  -2   1  12        141.66        136.66         5.64 o
  -1   1  12        220.55        215.20        10.56 o
   0   1  12        231.25        245.32         6.40 o
   1   1  12         38.14         47.29         2.87 o
   2   1  12         28.33         19.57         1.94 o
   3   1  12          4.65          2.77         1.09 o
   4   1  12         28.47         33.93         3.05 o
   5   1  12        155.69        158.97         6.89 o
   6   1  12         28.14         44.62         5.45 o
   7   1  12         17.06         14.73         1.82 o
   8   1  12       1370.56       1281.48        32.42 o
   9   1  12         53.75         65.15         5.17 o
  10   1  12         38.32         44.19         4.11 o
  11   1  12          0.08          0.58         2.24 o
  12   1  12         12.92         14.11         3.33 o
 -13   2  12         68.09         74.58         5.19 o
 -12   2  12          0.35         -1.48         2.42 o
 -11   2  12         27.19         20.06         4.23 o
 -10   2  12         81.99         74.66         6.96 o
  -9   2  12         62.53         49.48         5.84 o
  -8   2  12         48.98         48.15         4.90 o
  -7   2  12        764.22        742.25        17.71 o
  -6   2  12        159.54        137.84         6.69 o
  -5   2  12        131.93        122.30         5.30 o
  -4   2  12          3.40          0.52         1.21 o
  -3   2  12          0.11          0.49         1.28 o
  -2   2  12       4101.18       4232.56        57.73 o
  -1   2  12       6220.61       6353.79       217.12 o
   0   2  12       3699.71       3826.30        52.13 o
   1   2  12        533.51        603.88        16.27 o
   2   2  12          0.02         -0.68         1.37 o
   3   2  12         43.00         25.94         2.39 o
   4   2  12        157.06        136.39         5.49 o
   5   2  12        186.01        169.87        12.20 o
   6   2  12       1288.89       1200.63        25.44 o
   7   2  12          1.16          1.84         1.75 o
   8   2  12        177.17        149.42         9.39 o
   9   2  12         78.08         72.64        13.94 o
  10   2  12          1.83          0.94         2.16 o
  11   2  12        270.89        309.79         9.31 o
  12   2  12         68.84         80.90         4.71 o
 -13   3  12         25.70         29.07         2.85 o
 -12   3  12          0.67          3.17         1.59 o
 -11   3  12          7.26          6.92         2.49 o
 -10   3  12         12.23         13.27         2.78 o
  -9   3  12         87.01         75.21         5.39 o
  -8   3  12         83.66         97.52         5.26 o
  -7   3  12          9.37         10.91         1.65 o
  -6   3  12        223.45        209.36         8.04 o
  -5   3  12          0.30          2.67         1.73 o
  -4   3  12         37.10         35.86         5.03 o
  -3   3  12         58.56         58.09         5.20 o
  -2   3  12       1383.60       1513.56        26.39 o
  -1   3  12       1388.37       1468.44        30.27 o
   0   3  12       1272.48       1333.11        24.17 o
   1   3  12         22.45         18.67         2.25 o
   2   3  12          1.37          0.62         1.78 o
   3   3  12          5.80          4.01         1.65 o
   4   3  12          8.18          6.37         1.97 o
   5   3  12         52.95         53.82         3.12 o
   6   3  12         13.30          6.05         1.21 o
   7   3  12          4.40          4.53         1.93 o
   8   3  12        158.14        157.65         6.46 o
   9   3  12         11.12         16.16         2.99 o
  10   3  12         36.51         34.03         3.35 o
  11   3  12          0.57          0.55         1.64 o
 -12   4  12          8.83         11.30         1.96 o
 -11   4  12         47.85         44.51         3.40 o
 -10   4  12        169.22        166.11        11.87 o
  -9   4  12        190.26        213.50         8.57 o
  -8   4  12        537.03        520.57        21.95 o
  -7   4  12          5.19          2.68         2.76 o
  -6   4  12         12.98         13.07         2.01 o
  -5   4  12         59.38         54.93         3.53 o
  -4   4  12        109.06        101.80         4.21 o
  -3   4  12        710.74        676.28        20.33 o
  -2   4  12          5.20          6.02         2.36 o
  -1   4  12        200.69        218.36        10.75 o
   0   4  12       1320.08       1311.35        63.78 o
   1   4  12        471.13        466.15        16.59 o
   2   4  12        964.60        918.30        27.09 o
   3   4  12        886.19        838.41        16.87 o
   4   4  12        272.71        230.15         8.16 o
   5   4  12        533.01        532.72        11.68 o
   6   4  12        124.32        121.11         7.36 o
   7   4  12        241.28        258.89         9.88 o
   8   4  12        603.98        646.57        15.82 o
   9   4  12          2.17          3.87         1.86 o
  10   4  12        144.85        151.33         5.75 o
 -11   5  12          9.50         11.86         1.89 o
 -10   5  12          8.37          7.05         1.58 o
  -9   5  12         80.26         92.12         5.10 o
  -8   5  12         11.32          5.04         2.05 o
  -7   5  12         26.25         29.00         3.56 o
  -6   5  12         20.80         20.57         3.02 o
  -5   5  12          0.00          1.95         1.89 o
  -4   5  12         21.44         14.90         2.70 o
  -3   5  12        107.69        111.95         5.01 o
  -2   5  12         31.58         32.36         2.96 o
  -1   5  12         60.14         63.74         4.26 o
   0   5  12         28.14         23.93         2.69 o
   1   5  12         15.06         14.17         2.02 o
   2   5  12          0.02          2.47         1.67 o
   3   5  12          0.45          3.70         1.93 o
   4   5  12        107.15        101.24         6.07 o
   5   5  12         37.08         35.75         3.86 o
   6   5  12        405.25        396.43        15.19 o
   7   5  12         31.02         31.27         3.50 o
   8   5  12         18.81         21.52         2.79 o
   9   5  12          4.21          7.56         1.44 o
  -9   6  12        106.46        127.18         4.69 o
  -8   6  12         22.77         18.27         2.24 o
  -7   6  12          2.12          4.39         1.78 o
  -6   6  12          0.24          0.09         1.67 o
  -5   6  12         98.50        101.06         5.77 o
  -4   6  12          0.02          0.48         1.70 o
  -3   6  12         14.03         13.01         2.11 o
  -2   6  12         34.42         35.09         3.80 o
  -1   6  12          3.06          4.44         1.99 o
   0   6  12          0.73         -0.09         2.01 o
   1   6  12        136.71        112.17         7.86 o
   2   6  12         54.99         63.45         3.60 o
   3   6  12        228.04        236.14         6.89 o
   4   6  12        112.27        106.37         4.36 o
   5   6  12          9.91         10.80         2.03 o
   6   6  12         62.40         61.97         5.14 o
   7   6  12          0.00          1.50         1.24 o
   8   6  12        116.91        160.39         8.96 o
  -6   7  12         39.97         45.99         3.49 o
  -5   7  12        143.35        171.86         5.87 o
  -4   7  12         24.12         34.70         3.78 o
  -3   7  12         64.17         63.04         4.03 o
  -2   7  12         29.08         41.80         3.40 o
  -1   7  12          7.82         15.74         2.36 o
   0   7  12          4.36          2.29         2.04 o
   1   7  12         25.56         17.31         4.33 o
   2   7  12          1.87          1.75         2.37 o
   3   7  12          0.10          1.39         1.65 o
   4   7  12         33.52         36.24         2.16 o
 -13   0  13         49.44         38.83         5.64 o
 -11   0  13        390.87        443.26        16.40 o
  -9   0  13        327.55        301.27        13.64 o
  -7   0  13        192.99        185.58         9.78 o
  -5   0  13        955.55        871.03        24.24 o
  -3   0  13        267.66        264.42        10.16 o
  -1   0  13        164.71        173.28         9.17 o
   1   0  13        413.43        447.18        19.86 o
   3   0  13         13.42         10.29         2.22 o
   5   0  13        569.86        543.14        24.56 o
   7   0  13         51.86         49.38         4.38 o
   9   0  13        155.19        150.15        13.32 o
  11   0  13          0.34         -1.06         2.88 o
 -13   1  13          5.64          7.62         4.07 o
 -12   1  13          7.61         10.38         2.40 o
 -11   1  13          3.31          5.46         2.26 o
 -10   1  13        561.95        529.00        15.39 o
  -9   1  13         13.24          9.66         2.33 o
  -8   1  13          4.11          4.38         1.42 o
  -7   1  13          3.79          6.32         2.03 o
  -6   1  13        114.66        103.41         5.98 o
  -5   1  13        216.63        207.31         8.10 o
  -4   1  13        128.98        135.12         5.32 o
  -3   1  13         18.79         16.53         3.01 o
  -2   1  13       1409.40       1431.63        24.50 o
  -1   1  13       4866.82       5003.34        82.94 o
   0   1  13         31.98         28.67         2.78 o
   1   1  13        282.12        282.14         7.37 o
   2   1  13        177.33        145.63         6.18 o
   3   1  13        535.37        528.51         9.90 o
   4   1  13        209.49        227.42         7.04 o
   5   1  13        293.37        319.31        12.86 o
   6   1  13         69.75         69.84         4.31 o
   7   1  13          9.76          9.30         1.65 o
   8   1  13         81.70         73.95         5.49 o
   9   1  13        502.21        508.02        14.79 o
  10   1  13         44.65         37.01         3.68 o
  11   1  13        145.90        148.90         6.48 o
  12   1  13          5.86          5.30         2.59 o
 -13   2  13         26.93         26.91         3.14 o
 -12   2  13          0.41          1.20         2.21 o
 -11   2  13         21.49         17.96         3.73 o
 -10   2  13        151.73        144.05         9.47 o
  -9   2  13        582.42        570.27        19.73 o
  -8   2  13         34.55         30.84         3.11 o
  -7   2  13        149.68        148.35         5.76 o
  -6   2  13        185.38        183.17         6.89 o
  -5   2  13         29.61         34.84         2.94 o
  -4   2  13       1098.21       1123.82        18.87 o
  -3   2  13        276.23        251.82        10.26 o
  -2   2  13        610.21        573.59        17.15 o
  -1   2  13       6077.50       5697.14        96.75 o
   0   2  13        311.00        285.08         6.78 o
   1   2  13       2002.10       1975.94        39.03 o
   2   2  13        340.99        340.68         8.74 o
   3   2  13         72.08         70.21         6.14 o
   4   2  13        812.40        766.68        25.28 o
   5   2  13         56.41         59.31         4.54 o
   6   2  13       1356.20       1296.44        20.73 o
   7   2  13        108.58        112.66         5.69 o
   8   2  13         47.43         58.34         6.10 o
   9   2  13          1.78          3.24         2.46 o
  10   2  13          5.55          2.42         2.31 o
  11   2  13          3.22          3.48         1.93 o
 -12   3  13          9.52         12.47         1.94 o
 -11   3  13        289.53        308.48         9.60 o
 -10   3  13         45.88         41.58         4.79 o
  -9   3  13         18.88         22.34         3.17 o
  -8   3  13        661.60        649.85        16.84 o
  -7   3  13        552.98        530.35        13.63 o
  -6   3  13         96.23         81.39         3.48 o
  -5   3  13         25.22         27.47         3.16 o
  -4   3  13          0.63          0.70         1.79 o
  -3   3  13         35.38         36.36         4.43 o
  -2   3  13        718.63        743.81        21.01 o
  -1   3  13        273.99        246.58        11.04 o
   0   3  13        165.68        173.95         8.16 o
   1   3  13        571.14        589.35        12.66 o
   2   3  13         86.90         99.28         4.87 o
   3   3  13        136.11        131.14         6.80 o
   4   3  13         73.38         75.16         4.00 o
   5   3  13        220.17        203.46         6.15 o
   6   3  13        215.59        216.33         5.95 o
   7   3  13        139.25        141.36         7.19 o
   8   3  13        206.87        236.08         7.82 o
   9   3  13         74.57         62.77         4.39 o
  10   3  13          4.75          5.16         1.88 o
  11   3  13         51.67         45.23         6.35 o
 -12   4  13         10.04         11.53         2.64 o
 -11   4  13        134.24        127.64         5.39 o
 -10   4  13          0.00          1.57         1.71 o
  -9   4  13          7.38          8.27         1.92 o
  -8   4  13        159.78        155.85         6.54 o
  -7   4  13        145.64        120.67         6.76 o
  -6   4  13        135.96        146.32         6.43 o
  -5   4  13        211.95        184.96         7.20 o
  -4   4  13          0.02          2.71         1.69 o
  -3   4  13       2674.55       2559.05        33.43 o
  -2   4  13        405.77        393.47        15.89 o
  -1   4  13          1.48          1.84         2.21 o
   0   4  13         14.32         20.78         2.89 o
   1   4  13         74.83         76.87         3.44 o
   2   4  13        226.75        226.02         7.44 o
   3   4  13        270.93        258.24         8.66 o
   4   4  13          7.94          3.94         1.56 o
   5   4  13         11.86         10.36         3.07 o
   6   4  13        165.92        165.25         9.43 o
   7   4  13        223.11        251.15         9.63 o
   8   4  13        334.88        297.63         9.92 o
   9   4  13         18.49         22.98         2.62 o
  10   4  13         21.47         19.75         2.74 o
 -10   5  13         78.43         83.14         4.03 o
  -9   5  13         45.08         42.34         3.43 o
  -8   5  13         26.69         20.25         2.82 o
  -7   5  13         91.05         86.06         5.58 o
  -6   5  13          4.74          7.13         2.14 o
  -5   5  13        305.68        275.10        10.34 o
  -4   5  13         33.02         39.73         3.98 o
  -3   5  13         40.73         35.11         3.81 o
  -2   5  13         31.28         39.48         3.40 o
  -1   5  13        249.48        256.68         8.63 o
   0   5  13        222.12        209.36         6.28 o
   1   5  13         31.96         37.74         4.70 o
   2   5  13          2.96         -1.75         2.39 o
   3   5  13          2.31          6.89         2.21 o
   4   5  13         10.07         13.52         3.33 o
   5   5  13         42.56         41.35         4.07 o
   6   5  13         20.18         14.05         3.39 o
   7   5  13        153.37        157.03         7.02 o
   8   5  13        114.57        133.94         5.87 o
   9   5  13          5.09          7.50         1.28 o
  -9   6  13         32.24         27.86         2.91 o
  -8   6  13         12.15         16.83         2.10 o
  -7   6  13         68.26         76.50         4.51 o
  -6   6  13         35.75         34.16         3.33 o
  -5   6  13         18.58         18.34         2.80 o
  -4   6  13          1.72          0.62         1.68 o
  -3   6  13         13.58          9.63         1.83 o
  -2   6  13         40.24         58.02         3.99 o
  -1   6  13         92.03        101.07         6.13 o
   0   6  13         10.38          9.43         2.60 o
   1   6  13          7.28          6.72         2.33 o
   2   6  13         87.75         84.77         4.04 o
   3   6  13         12.10         10.48         1.62 o
   4   6  13         25.72         27.45         2.24 o
   5   6  13        186.00        193.75         9.12 o
   6   6  13          2.80          2.29         1.91 o
   7   6  13        123.92        138.85         6.50 o
  -6   7  13         36.22         46.32         4.95 o
  -5   7  13         85.33         92.01         4.03 o
  -4   7  13        100.60        110.14         4.85 o
  -3   7  13         59.38         67.94         3.88 o
  -2   7  13          0.17          4.13         1.51 o
  -1   7  13          5.48          5.66         1.72 o
   0   7  13        101.59        110.30         5.24 o
   1   7  13          6.72          8.81         4.73 o
   2   7  13         51.46         65.97         4.89 o
   3   7  13         23.49         23.06         2.80 o
 -12   0  14        155.12        163.95        12.63 o
 -10   0  14        511.80        498.12        17.89 o
  -8   0  14        844.62        830.50        21.56 o
  -6   0  14        654.34        545.34        28.19 o
  -4   0  14        223.54        205.27         9.25 o
  -2   0  14        127.25        123.50        15.15 o
   0   0  14         11.19         14.72         3.77 o
   2   0  14        438.62        471.68        21.56 o
   4   0  14        878.22        870.35        27.46 o
   6   0  14        171.25        150.54         7.32 o
   8   0  14         28.02         19.27         3.63 o
  10   0  14         34.56         28.73         6.17 o
 -13   1  14         68.34         68.69         4.57 o
 -12   1  14         67.45         66.49         4.69 o
 -11   1  14        173.82        175.96         8.10 o
 -10   1  14        268.78        289.08        10.92 o
  -9   1  14         32.88         26.36         3.56 o
  -8   1  14         50.46         45.93         3.79 o
  -7   1  14         66.81         55.95         4.60 o
  -6   1  14         15.88         14.50         3.32 o
  -5   1  14         10.04         14.08         2.51 o
  -4   1  14        387.91        358.24         9.21 o
  -3   1  14        137.11        173.24         6.10 o
  -2   1  14        348.72        391.54        10.89 o
  -1   1  14         15.49         19.34         3.44 o
   0   1  14         16.65         21.11         2.51 o
   1   1  14        414.05        454.40        11.90 o
   2   1  14          4.50          4.96         1.45 o
   3   1  14        225.95        226.20         7.07 o
   4   1  14        877.58        837.54        18.14 o
   5   1  14        356.72        336.36        19.18 o
   6   1  14          1.84          3.62         1.38 o
   7   1  14       1892.48       1814.85        64.32 o
   8   1  14         22.05         18.84         3.10 o
   9   1  14        214.61        228.53         9.45 o
  10   1  14        515.72        534.47        13.97 o
  11   1  14        213.26        223.17         7.53 o
  12   1  14         73.67         94.93         6.94 o
 -13   2  14          7.57          8.48         1.90 o
 -12   2  14          0.47          1.44         2.05 o
 -11   2  14         41.92         39.17         4.95 o
 -10   2  14          1.68          2.72         2.58 o
  -9   2  14         17.04         21.48         4.35 o
  -8   2  14        357.41        348.16        10.23 o
  -7   2  14        110.38        104.26         5.45 o
  -6   2  14        324.96        354.44         9.91 o
  -5   2  14        169.36        162.38         7.53 o
  -4   2  14         93.20         88.49         5.36 o
  -3   2  14        597.46        528.30        15.50 o
  -2   2  14       1099.51       1054.08        26.02 o
  -1   2  14        608.04        612.84        32.96 o
   0   2  14          3.14          5.54         1.44 o
   1   2  14        231.36        241.21        10.53 o
   2   2  14         82.83         79.63         4.89 o
   3   2  14         21.31         25.91         2.96 o
   4   2  14          0.46          0.50         1.50 o
   5   2  14         52.03         37.65         2.58 o
   6   2  14        294.46        285.89         7.37 o
   7   2  14       1085.43       1036.45        27.91 o
   8   2  14          2.26          3.87         2.64 o
   9   2  14          0.12         -2.41         2.41 o
  10   2  14        302.36        310.49        15.50 o
  11   2  14          9.22          7.35         3.23 o
 -12   3  14          8.19         10.10         1.76 o
 -11   3  14         50.78         61.19         4.19 o
 -10   3  14         14.29         13.77         2.46 o
  -9   3  14          9.29          5.56         1.95 o
  -8   3  14        187.23        167.07         7.94 o
  -7   3  14        612.06        608.73        12.42 o
  -6   3  14        162.66        165.27         5.50 o
  -5   3  14         19.05         17.97         2.12 o
  -4   3  14        203.90        208.88        23.69 o
  -3   3  14         40.83         52.99         5.41 o
  -2   3  14        284.74        298.38        12.64 o
  -1   3  14        143.16        144.51         6.76 o
   0   3  14        416.62        421.96        11.76 o
   1   3  14        401.42        403.79        10.35 o
   2   3  14        549.39        495.24        11.77 o
   3   3  14        214.14        193.63         7.30 o
   4   3  14          3.69          0.45         1.26 o
   5   3  14        754.95        668.09        13.47 o
   6   3  14        107.07         90.96         5.10 o
   7   3  14        248.72        220.27         9.03 o
   8   3  14          0.78          2.67         1.44 o
   9   3  14          0.02          2.72         3.81 o
  10   3  14          5.12          5.41         1.69 o
  11   3  14          0.40          4.53         2.30 o
 -11   4  14         12.91         12.64         1.80 o
 -10   4  14          0.10          0.69         1.55 o
  -9   4  14          8.05          8.14         1.67 o
  -8   4  14         27.25         31.66         3.01 o
  -7   4  14         34.65         32.84         3.14 o
  -6   4  14         79.30         74.91         4.60 o
  -5   4  14         94.80        102.21         4.79 o
  -4   4  14        135.60        141.82         5.65 o
  -3   4  14        456.66        442.12        10.24 o
  -2   4  14         18.84         23.04         2.65 o
  -1   4  14       1252.66       1284.30        19.60 o
   0   4  14        464.57        455.74        11.50 o
   1   4  14         82.61         85.29         3.93 o
   2   4  14        349.27        348.69         9.14 o
   3   4  14        105.51        128.28         6.04 o
   4   4  14        552.87        503.66        18.01 o
   5   4  14          4.03          1.48         2.24 o
   6   4  14         19.99         21.00         3.09 o
   7   4  14          3.71          2.91         1.86 o
   8   4  14        263.87        275.98         9.27 o
   9   4  14         12.19         13.23         1.75 o
  10   4  14         34.47         43.57         3.57 o
 -10   5  14          0.27         -1.21         1.41 o
  -9   5  14         23.15         19.17         2.35 o
  -8   5  14          0.60          0.37         1.40 o
  -7   5  14         52.97         40.96         3.29 o
  -6   5  14          8.09          5.63         1.71 o
  -5   5  14          8.73          3.68         1.94 o
  -4   5  14         92.64         92.37         5.96 o
  -3   5  14       1086.93        996.92        33.25 o
  -2   5  14       1319.61       1269.69        25.84 o
  -1   5  14        228.42        192.01         8.69 o
   0   5  14          3.92          1.56         1.50 o
   1   5  14          0.56         -0.89         1.66 o
   2   5  14        245.41        247.48        12.07 o
   3   5  14        668.60        593.28        19.89 o
   4   5  14         98.58         81.51         6.80 o
   5   5  14         37.31         33.10         3.66 o
   6   5  14          4.61          3.56         2.24 o
   7   5  14         20.61         19.78         3.17 o
   8   5  14        757.13        847.51        15.16 o
  -8   6  14         46.77         54.06         3.94 o
  -7   6  14         76.80         92.47         4.72 o
  -6   6  14          1.51          1.47         1.36 o
  -5   6  14         13.31         18.13         2.66 o
  -4   6  14         77.85         76.83         5.01 o
  -3   6  14         29.01         25.92         3.00 o
  -2   6  14         33.59         37.69         3.23 o
  -1   6  14         48.23         50.57         4.33 o
   0   6  14         13.04          9.87         2.87 o
   1   6  14         11.20         13.66         2.39 o
   2   6  14          1.88          2.62         1.28 o
   3   6  14         12.71         11.97         1.62 o
   4   6  14          0.69          1.99         1.06 o
   5   6  14          0.07          2.21         2.62 o
   6   6  14         31.42         43.91         3.91 o
   7   6  14         83.61        102.52         5.04 o
  -5   7  14         23.83         25.50         3.59 o
  -4   7  14          2.66          3.66         2.21 o
  -3   7  14        161.93        193.61         6.35 o
  -2   7  14         17.74         22.56         2.43 o
  -1   7  14         12.34         10.60         1.88 o
   0   7  14         31.52         30.40         2.73 o
   1   7  14          4.44          5.02         1.39 o
   2   7  14          4.96          4.02         1.66 o
   3   7  14          9.63          9.81         1.69 o
 -13   0  15        128.85        129.88         9.01 o
 -11   0  15        263.33        258.10        17.05 o
  -9   0  15         51.46         53.09         5.81 o
  -7   0  15         17.77         26.02         3.24 o
  -5   0  15       2837.90       2648.80        98.14 o
  -3   0  15        919.67        833.85        62.28 o
  -1   0  15        522.71        536.78        23.48 o
   1   0  15         22.36         27.92         5.26 o
   3   0  15       3217.37       3043.00        80.33 o
   5   0  15         12.69          6.47         2.19 o
   7   0  15         38.08         33.06         4.68 o
   9   0  15        496.35        442.71        23.18 o
  11   0  15        125.45        126.97         9.79 o
 -13   1  15         29.40         27.95         4.35 o
 -12   1  15        145.05        138.48         8.89 o
 -11   1  15        273.18        279.92        10.05 o
 -10   1  15         55.08         50.61         4.65 o
  -9   1  15          9.38          9.12         2.47 o
  -8   1  15         61.30         54.98         4.07 o
  -7   1  15          1.24          3.60         1.82 o
  -6   1  15          9.30          9.26         2.78 o
  -5   1  15        207.42        186.94         7.94 o
  -4   1  15        137.82        137.86         6.53 o
  -3   1  15          4.45          4.51         1.46 o
  -2   1  15        210.82        200.61         6.73 o
  -1   1  15       1383.84       1293.84        29.89 o
   0   1  15        598.51        629.01        14.87 o
   1   1  15        530.17        555.01        22.04 o
   2   1  15          2.91          3.99         1.65 o
   3   1  15         85.86         97.18         5.55 o
   4   1  15         68.91         70.87         6.01 o
   5   1  15          7.60          7.83         1.85 o
   6   1  15         49.33         46.88         3.30 o
   7   1  15        313.35        348.57        14.60 o
   8   1  15        106.25         93.52         6.02 o
   9   1  15         16.16         15.11         2.78 o
  10   1  15         67.35         78.00         4.80 o
  11   1  15         79.54         70.84         4.98 o
 -13   2  15        140.12        165.25         9.20 o
 -12   2  15          3.70          3.66         2.23 o
 -11   2  15         86.37         77.86         6.41 o
 -10   2  15          0.05         -1.05         2.64 o
  -9   2  15        127.84        105.08         8.11 o
  -8   2  15        221.01        230.41         9.48 o
  -7   2  15        607.60        588.34        13.76 o
  -6   2  15        111.40        105.23         6.84 o
  -5   2  15        470.17        450.18        13.21 o
  -4   2  15          5.15          8.63         2.11 o
  -3   2  15       1335.71       1428.39        33.14 o
  -2   2  15         35.56         37.70         8.58 o
  -1   2  15        477.42        506.69        16.69 o
   0   2  15         84.20         78.80         4.20 o
   1   2  15         77.54         87.69         4.51 o
   2   2  15         19.21         20.86         2.63 o
   3   2  15        395.39        401.36        11.94 o
   4   2  15       1600.47       1576.20        22.24 o
   5   2  15          4.16          1.64         1.85 o
   6   2  15        337.93        324.30         9.70 o
   7   2  15       1190.73       1118.31        29.41 o
   8   2  15          5.46          8.01         2.96 o
   9   2  15         13.98         24.49         3.84 o
  10   2  15         60.09         65.85         5.20 o
  11   2  15          0.67          2.49         1.33 o
 -12   3  15          9.73          8.94         1.48 o
 -11   3  15         61.44         65.31         3.09 o
 -10   3  15         13.26         19.32         2.81 o
  -9   3  15        108.10        103.57         5.24 o
  -8   3  15         10.43          8.43         2.01 o
  -7   3  15        414.95        395.29        14.54 o
  -6   3  15          1.88          2.98         1.26 o
  -5   3  15         78.70         60.00         3.32 o
  -4   3  15          7.84          6.88         1.51 o
  -3   3  15        306.38        277.68        12.70 o
  -2   3  15        114.30         89.12         6.91 o
  -1   3  15         43.28         45.58         5.00 o
   0   3  15         36.15         43.43         3.96 o
   1   3  15         16.98         11.69         2.18 o
   2   3  15        170.57        194.04         5.45 o
   3   3  15        356.82        328.06         8.65 o
   4   3  15        511.01        479.97        12.35 o
   5   3  15         29.29         36.91         3.06 o
   6   3  15        607.16        604.69        14.02 o
   7   3  15          5.90          9.50         2.31 o
   8   3  15         46.62         41.31         3.16 o
   9   3  15         90.85         89.88         6.21 o
  10   3  15         12.28         11.54         1.79 o
 -11   4  15        118.67        124.74         5.75 o
 -10   4  15        141.46        138.04         5.85 o
  -9   4  15         14.79         24.87         2.52 o
  -8   4  15          4.10          2.50         1.36 o
  -7   4  15         17.09         13.69         2.85 o
  -6   4  15         50.15         46.13         3.72 o
  -5   4  15         47.67         41.66         3.11 o
  -4   4  15          7.30          3.31         1.44 o
  -3   4  15       1045.98        972.14        21.25 o
  -2   4  15        362.37        366.64        10.52 o
  -1   4  15         27.93         32.85         3.10 o
   0   4  15         58.82         68.05         3.53 o
   1   4  15         51.45         54.09         3.58 o
   2   4  15         21.40         30.62         2.76 o
   3   4  15          0.02          1.34         2.23 o
   4   4  15        159.17        152.61         9.55 o
   5   4  15         18.70         12.92         2.55 o
   6   4  15         96.43         89.40         5.77 o
   7   4  15        100.75         99.09         5.71 o
   8   4  15        177.78        185.66         7.11 o
   9   4  15         51.97         45.00         2.64 o
 -10   5  15          2.65          5.93         1.50 o
  -9   5  15         94.45         98.81         6.90 o
  -8   5  15         18.57         19.87         2.54 o
  -7   5  15         27.42         33.01         3.39 o
  -6   5  15         73.77         73.10         5.11 o
  -5   5  15        471.44        499.62        14.19 o
  -4   5  15        198.50        173.09         8.09 o
  -3   5  15        162.98        144.95         7.46 o
  -2   5  15        256.91        267.23        12.60 o
  -1   5  15         10.29          8.04         2.13 o
   0   5  15        267.43        260.96         9.55 o
   1   5  15          6.26          2.39         1.91 o
   2   5  15        133.20        135.94         8.83 o
   3   5  15        355.58        339.97        12.22 o
   4   5  15         90.35         81.90         5.45 o
   5   5  15         28.26         29.43         3.36 o
   6   5  15         55.82         49.71         4.93 o
   7   5  15          0.05          0.21         1.45 o
   8   5  15         27.11         30.49         2.89 o
  -8   6  15          2.63          1.78         1.31 o
  -7   6  15         27.00         45.88         3.89 o
  -6   6  15          7.79         15.04         2.78 o
  -5   6  15          2.25         -0.60         1.82 o
  -4   6  15         98.82        113.87         7.20 o
  -3   6  15         50.88         52.14         3.58 o
  -2   6  15         14.17         16.69         2.22 o
  -1   6  15         22.43         33.02         3.41 o
   0   6  15          7.35          8.56         2.73 o
   1   6  15         35.80         29.53         2.73 o
   2   6  15         47.94         46.94         2.91 o
   3   6  15         20.61         22.90         2.08 o
   4   6  15         32.65         36.81         2.65 o
   5   6  15          0.01          2.25         1.74 o
   6   6  15        188.90        217.17         8.05 o
  -4   7  15         30.22         30.94         5.23 o
  -3   7  15         10.95         16.11         1.82 o
  -2   7  15         81.72        107.88         4.64 o
  -1   7  15         14.54         15.12         1.90 o
   0   7  15         25.87         31.85         2.59 o
   1   7  15          6.08          8.74         1.49 o
   2   7  15         54.59         66.05         4.06 o
 -12   0  16          0.72          2.01         3.01 o
 -10   0  16         15.07         12.23         4.88 o
  -8   0  16          4.32          6.50         3.02 o
  -6   0  16       1112.64       1108.80        28.06 o
  -4   0  16          1.84          6.11         6.61 o
  -2   0  16        204.82        192.82        13.49 o
   0   0  16         79.25         84.98         9.14 o
   2   0  16        987.42       1041.89        37.49 o
   4   0  16        992.47        879.90        34.54 o
   6   0  16        271.57        276.02        10.40 o
   8   0  16         47.48         41.71         5.03 o
  10   0  16         42.60         41.60         6.04 o
 -13   1  16         16.65         18.71         2.37 o
 -12   1  16         46.91         44.67         4.72 o
 -11   1  16         27.59         31.58         6.76 o
 -10   1  16          2.10          1.04         2.11 o
  -9   1  16         64.61         58.61         4.95 o
  -8   1  16         16.90         17.75         2.52 o
  -7   1  16        168.57        152.05         6.62 o
  -6   1  16         24.35         24.87         2.26 o
  -5   1  16        504.90        518.25        14.15 o
  -4   1  16        126.10        110.26         5.16 o
  -3   1  16         85.72         81.10         4.41 o
  -2   1  16        378.66        366.30         9.64 o
  -1   1  16          4.44          4.72         2.50 o
   0   1  16         88.78         80.41         4.97 o
   1   1  16        653.12        676.06        19.20 o
   2   1  16        263.90        249.83        11.47 o
   3   1  16         66.93         61.37         5.63 o
   4   1  16        173.09        191.25         7.14 o
   5   1  16         18.30         21.06         2.53 o
   6   1  16        343.16        312.35         9.74 o
   7   1  16         27.12         18.60         3.06 o
   8   1  16          0.18          0.72         1.97 o
   9   1  16        785.52        802.23        15.67 o
  10   1  16          0.00          2.22         1.83 o
  11   1  16          5.85          8.49         2.79 o
 -12   2  16         17.91         21.41         3.65 o
 -11   2  16         11.79         11.36         5.32 o
 -10   2  16        292.30        291.81        20.26 o
  -9   2  16          1.10          6.77         2.97 o
  -8   2  16       1135.96       1101.68        52.31 o
  -7   2  16          6.41          6.55         3.34 o
  -6   2  16        584.59        554.20        15.34 o
  -5   2  16        249.54        195.93         6.74 o
  -4   2  16         14.82         13.55         3.02 o
  -3   2  16         53.66         41.10         4.91 o
  -2   2  16        541.84        466.92        16.54 o
  -1   2  16         14.19         12.34         5.95 o
   0   2  16        108.59        115.11         7.73 o
   1   2  16        206.02        188.05         6.78 o
   2   2  16          8.82          8.68         3.04 o
   3   2  16          4.32          6.55         1.30 o
   4   2  16          2.43          6.71         1.59 o
   5   2  16          0.50          1.88         1.61 o
   6   2  16          0.01          1.41         1.83 o
   7   2  16        839.41        921.88        25.94 o
   8   2  16        183.32        174.02        12.06 o
   9   2  16        137.09        138.89         8.51 o
  10   2  16         61.64         45.08         3.24 o
 -11   3  16         46.80         53.07         3.50 o
 -10   3  16        109.54        108.89         4.27 o
  -9   3  16         11.37          8.98         2.31 o
  -8   3  16         33.69         28.46         3.50 o
  -7   3  16         29.25         26.44         2.29 o
  -6   3  16        255.22        250.21         6.82 o
  -5   3  16          0.00         -0.25         1.34 o
  -4   3  16          5.96          4.74         1.49 o
  -3   3  16        467.13        441.99        11.53 o
  -2   3  16        145.56        121.51         5.78 o
  -1   3  16        331.43        297.63         9.22 o
   0   3  16         28.32         29.17         2.29 o
   1   3  16         56.97         60.95         3.62 o
   2   3  16        112.16        103.18         4.32 o
   3   3  16         58.67         60.56         4.62 o
   4   3  16         73.00         76.34         4.13 o
   5   3  16        513.14        563.66        13.48 o
   6   3  16        112.66        109.87         6.38 o
   7   3  16        193.07        200.63         9.36 o
   8   3  16         17.05         18.70         2.20 o
   9   3  16          1.38          1.32         1.58 o
  10   3  16          0.01         -0.51         1.57 o
 -11   4  16          2.15          1.51         1.49 o
 -10   4  16          5.08          3.59         2.24 o
  -9   4  16        126.73        128.28         5.95 o
  -8   4  16         29.33         18.16         2.26 o
  -7   4  16         70.02         83.08         4.69 o
  -6   4  16          1.32         -0.26         1.56 o
  -5   4  16          4.90          3.26         1.68 o
  -4   4  16        340.33        326.25         9.90 o
  -3   4  16          5.53          2.93         1.77 o
  -2   4  16          2.02          2.70         1.76 o
  -1   4  16         62.04         55.25         4.09 o
   0   4  16          9.53          4.57         1.48 o
   1   4  16        101.88        124.35         5.33 o
   2   4  16        288.07        260.80        10.37 o
   3   4  16         46.92         45.54         5.50 o
   4   4  16          2.49          4.78         2.00 o
   5   4  16          1.66          0.21         1.95 o
   6   4  16         33.33         28.71         4.19 o
   7   4  16         15.26         13.93         2.30 o
   8   4  16        150.55        163.40         6.29 o
   9   4  16          1.46          3.49         1.64 o
  -9   5  16          2.27          0.97         1.46 o
  -8   5  16          1.97          6.02         2.58 o
  -7   5  16        138.34        130.15         7.66 o
  -6   5  16         75.44         60.34         4.57 o
  -5   5  16          1.98          4.83         2.15 o
  -4   5  16          3.63          5.82         3.30 o
  -3   5  16         17.17         16.06         4.24 o
  -2   5  16         27.32         40.66         5.29 o
  -1   5  16         40.81         39.53         3.10 o
   0   5  16         78.85         84.86         4.93 o
   1   5  16         79.42         94.19         5.11 o
   2   5  16        124.38        101.85         7.63 o
   3   5  16         12.03         13.29         2.65 o
   4   5  16         16.72         20.18         2.94 o
   5   5  16          5.49          5.14         1.65 o
   6   5  16         14.08         16.85         3.23 o
   7   5  16         81.63         86.41         4.36 o
  -7   6  16         93.19        111.38         4.53 o
  -6   6  16         62.83         73.51         5.04 o
  -5   6  16         29.15         34.90         3.11 o
  -4   6  16         90.59         93.67         5.12 o
  -3   6  16          2.03         -0.90         1.25 o
  -2   6  16         14.13         18.08         2.27 o
  -1   6  16          1.51          1.10         1.71 o
   0   6  16         20.55         23.83         7.59 o
   1   6  16         84.51         84.70         4.29 o
   2   6  16         38.30         36.69         2.49 o
   3   6  16         62.86         57.18         2.87 o
   4   6  16          4.27          3.86         1.11 o
   5   6  16         85.99         86.95         5.08 o
  -3   7  16        123.07        130.25         8.78 o
  -2   7  16         22.23         24.43         3.18 o
  -1   7  16         66.58         84.03         3.79 o
   0   7  16         11.68         13.75         1.71 o
   1   7  16          6.18         10.66         1.79 o
 -11   0  17       1378.99       1438.79        45.44 o
  -9   0  17         42.99         75.74         9.70 o
  -7   0  17         53.54         48.85         9.52 o
  -5   0  17        119.17        121.06         8.03 o
  -3   0  17         63.47         52.48         7.33 o
  -1   0  17        118.15        136.83        11.82 o
   1   0  17         65.42         63.26         8.30 o
   3   0  17        132.22        109.89        10.97 o
   5   0  17        130.72        132.82         8.72 o
   7   0  17         31.24         28.60         4.14 o
   9   0  17         28.88         21.39         4.85 o
 -12   1  17        273.29        284.53         9.93 o
 -11   1  17         65.00         72.61         5.84 o
 -10   1  17         44.04         56.58        11.18 o
  -9   1  17        240.03        231.97        11.09 o
  -8   1  17         24.71         20.74         3.25 o
  -7   1  17         40.11         31.79         3.18 o
  -6   1  17        467.75        436.73        13.45 o
  -5   1  17         57.91         73.40         4.47 o
  -4   1  17        401.06        357.30        11.51 o
  -3   1  17          5.00          3.88         1.32 o
  -2   1  17        690.37        746.11        25.99 o
  -1   1  17          1.28          3.53         1.81 o
   0   1  17        104.94        107.08         7.45 o
   1   1  17        906.29        880.50        54.55 o
   2   1  17        166.46        170.13         9.54 o
   3   1  17        225.89        212.58        12.20 o
   4   1  17        866.93        822.63        15.00 o
   5   1  17        834.89        807.18        21.30 o
   6   1  17          5.57          7.23         3.18 o
   7   1  17        154.36        165.92         8.07 o
   8   1  17        106.09         98.60         6.00 o
   9   1  17        278.14        299.91        12.15 o
  10   1  17         14.75         10.99         2.30 o
 -12   2  17          7.68          8.17         2.08 o
 -11   2  17          0.73         -0.12         1.91 o
 -10   2  17         97.58         98.32         7.28 o
  -9   2  17        356.73        339.04        18.94 o
  -8   2  17         20.76         19.01         4.20 o
  -7   2  17         78.27         88.17         5.78 o
  -6   2  17         95.88         97.90         4.69 o
  -5   2  17          0.64          0.69         1.74 o
  -4   2  17         18.10         12.95         2.57 o
  -3   2  17        387.96        391.80        15.29 o
  -2   2  17         53.04         57.11         5.62 o
  -1   2  17        226.56        218.83        10.97 o
   0   2  17        131.67        127.72         8.30 o
   1   2  17         22.55         19.50         2.36 o
   2   2  17         69.32         64.92         3.44 o
   3   2  17        118.15        101.28         4.76 o
   4   2  17        193.86        195.47         6.59 o
   5   2  17          5.24          2.28         1.74 o
   6   2  17        140.49        148.60         7.42 o
   7   2  17        312.07        332.32        14.19 o
   8   2  17         72.20         57.84         7.14 o
   9   2  17        254.15        281.22        11.35 o
  10   2  17          5.28          8.71         2.29 o
 -11   3  17        275.50        278.73         7.63 o
 -10   3  17          1.09          1.89         1.33 o
  -9   3  17         38.04         38.01         2.74 o
  -8   3  17        379.29        375.94         9.09 o
  -7   3  17          8.92          6.89         1.66 o
  -6   3  17         25.57         24.41         2.77 o
  -5   3  17         73.88         59.45         4.21 o
  -4   3  17         16.23         25.88         3.62 o
  -3   3  17        117.20         95.78         5.27 o
  -2   3  17         26.77         30.47         3.05 o
  -1   3  17        469.31        464.66        14.11 o
   0   3  17         26.41         25.32         2.83 o
   1   3  17         68.38         60.51         4.37 o
   2   3  17        138.38        131.74         4.93 o
   3   3  17        171.44        156.46         5.95 o
   4   3  17         54.75         51.33         4.42 o
   5   3  17         57.90         51.78         3.94 o
   6   3  17         46.77         47.59         4.20 o
   7   3  17          7.61          7.29         2.00 o
   8   3  17         75.93         82.11         4.73 o
   9   3  17          1.56          1.06         1.55 o
 -10   4  17          0.07          0.22         1.53 o
  -9   4  17        121.85        118.83         5.42 o
  -8   4  17          2.81          2.84         1.64 o
  -7   4  17        111.03        114.56         6.14 o
  -6   4  17          3.80          3.19         2.03 o
  -5   4  17          5.22          1.38         2.03 o
  -4   4  17        716.09        793.62        18.96 o
  -3   4  17        195.26        158.78         8.70 o
  -2   4  17        365.57        370.86        12.42 o
  -1   4  17         59.71         60.82         5.07 o
   0   4  17        109.04         92.62         6.12 o
   1   4  17         33.11         28.73         3.60 o
   2   4  17        463.95        403.81        13.75 o
   3   4  17        601.93        553.58        34.93 o
   4   4  17        687.93        686.11        17.59 o
   5   4  17        222.80        222.92        11.10 o
   6   4  17        109.01        116.53         7.60 o
   7   4  17         82.16         95.02         5.11 o
   8   4  17        235.46        249.43         6.43 o
  -9   5  17          6.21          3.57         1.25 o
  -8   5  17         26.35         30.53         3.29 o
  -7   5  17         10.47          8.13         2.31 o
  -6   5  17         79.52         86.38         6.49 o
  -5   5  17        126.21        150.79         8.59 o
  -4   5  17        136.39        153.26         8.89 o
  -3   5  17         97.33         83.41         4.69 o
  -2   5  17          3.72          5.78         1.77 o
  -1   5  17         29.24         28.97         2.55 o
   0   5  17         31.30         26.92         2.86 o
   1   5  17         53.47         47.80         4.18 o
   2   5  17          1.27          0.23         2.88 o
   3   5  17         11.79          8.98         1.94 o
   4   5  17         27.57         29.24         3.14 o
   5   5  17         75.04         70.98         4.46 o
   6   5  17         41.14         43.38         2.83 o
   7   5  17          0.51         -0.24         1.08 o
  -7   6  17          2.42          1.47         1.74 o
  -6   6  17         38.17         40.87         2.82 o
  -5   6  17         29.93         33.65         3.14 o
  -4   6  17          5.31          2.45         1.57 o
  -3   6  17         30.08         35.66         2.69 o
  -2   6  17         24.28         22.02         2.62 o
  -1   6  17          6.71         11.03         2.03 o
   0   6  17          6.38          3.89         3.25 o
   1   6  17        130.92        134.44         5.13 o
   2   6  17         69.97         61.64         2.89 o
   3   6  17         11.31          9.41         1.47 o
   4   6  17          9.72          7.87         1.41 o
   5   6  17         42.18         54.71         5.32 o
 -12   0  18        797.05        876.09        20.65 o
 -10   0  18        226.67        255.48        16.57 o
  -8   0  18          3.02          3.09         4.27 o
  -6   0  18        186.19        152.84         9.22 o
  -4   0  18        318.19        333.48        12.61 o
  -2   0  18          4.33          5.56         3.46 o
   0   0  18        909.62        959.15        36.60 o
   2   0  18          0.09          1.94         1.92 o
   4   0  18          4.92          5.37         2.05 o
   6   0  18         12.87          6.28         2.50 o
   8   0  18         18.19         20.94         3.55 o
  10   0  18          7.88          6.99         2.79 o
 -12   1  18         79.08         93.97         4.23 o
 -11   1  18        516.61        532.91        18.76 o
 -10   1  18         98.17         92.62         6.75 o
  -9   1  18         30.53         36.35         4.82 o
  -8   1  18        246.68        249.38        12.20 o
  -7   1  18         24.70         33.20         4.82 o
  -6   1  18          4.58          6.60         2.28 o
  -5   1  18          0.32          0.48         1.80 o
  -4   1  18          0.09          0.84         1.42 o
  -3   1  18         31.21         40.45         3.74 o
  -2   1  18        530.39        542.04        14.48 o
  -1   1  18          7.97          4.68         2.19 o
   0   1  18         20.61         22.93         5.44 o
   1   1  18       1783.60       1791.54        39.41 o
   2   1  18         21.61         18.04         2.25 o
   3   1  18        259.57        241.89         6.79 o
   4   1  18        843.78        821.34        16.07 o
   5   1  18        538.28        518.41        19.95 o
   6   1  18         14.89         14.37         2.79 o
   7   1  18         54.75         57.40         4.80 o
   8   1  18          1.16         -1.71         1.92 o
   9   1  18         19.27         10.20         2.35 o
  10   1  18         47.59         42.27         4.18 o
 -12   2  18         18.28         19.83         2.47 o
 -11   2  18        124.92        127.42         8.19 o
 -10   2  18         16.12         13.83         3.07 o
  -9   2  18         24.51         26.18         4.17 o
  -8   2  18         20.77         22.47         4.05 o
  -7   2  18         33.18         29.75         3.58 o
  -6   2  18          0.24         -2.12         2.12 o
  -5   2  18          3.63         -0.24         1.55 o
  -4   2  18          6.46          4.25         1.75 o
  -3   2  18         59.09         67.93         4.44 o
  -2   2  18         58.23         67.15         4.01 o
  -1   2  18         28.77         27.20         2.25 o
   0   2  18        364.08        375.80         8.60 o
   1   2  18         64.23         72.91         4.06 o
   2   2  18        162.04        132.95         5.41 o
   3   2  18        252.22        260.92         7.13 o
   4   2  18        514.53        483.88        17.68 o
   5   2  18         35.98         45.36         4.31 o
   6   2  18         49.61         41.68         9.71 o
   7   2  18        125.69        128.24         8.44 o
   8   2  18        149.78        129.25         7.99 o
   9   2  18          7.86         17.45         2.73 o
 -11   3  18          0.45          2.82         1.54 o
 -10   3  18          1.68          2.52         1.36 o
  -9   3  18        184.42        172.27         6.01 o
  -8   3  18        236.71        237.87         7.62 o
  -7   3  18        243.38        227.46         9.12 o
  -6   3  18          9.76          5.84         2.01 o
  -5   3  18          9.44          5.19         2.53 o
  -4   3  18        368.62        327.01        12.54 o
  -3   3  18        352.27        339.74        10.21 o
  -2   3  18        620.53        566.22        12.14 o
  -1   3  18       1000.04        972.37        16.86 o
   0   3  18         98.76         96.41         4.74 o
   1   3  18         24.52         26.47         2.68 o
   2   3  18        235.40        237.08        12.00 o
   3   3  18         37.45         30.07         3.05 o
   4   3  18         12.93          8.68         2.15 o
   5   3  18          0.35          0.90         1.66 o
   6   3  18         14.60         18.41         2.78 o
   7   3  18         12.28          9.70         2.12 o
   8   3  18         48.15         51.48         4.46 o
   9   3  18          4.51          2.97         2.06 o
 -10   4  18        131.01        134.36         8.68 o
  -9   4  18          4.25          2.51         1.22 o
  -8   4  18          0.31         -0.58         1.61 o
  -7   4  18         52.01         49.17         3.98 o
  -6   4  18         27.13         22.16         2.98 o
  -5   4  18          7.13          7.28         2.23 o
  -4   4  18          2.10          4.02         2.05 o
  -3   4  18         36.39         31.12         4.61 o
  -2   4  18        130.60        112.61         6.73 o
  -1   4  18        351.65        364.23        12.40 o
   0   4  18          1.98          1.16         2.11 o
   1   4  18          3.59          6.32         2.39 o
   2   4  18        146.86        160.18         7.94 o
   3   4  18         53.43         42.27         4.95 o
   4   4  18          4.78          4.05         2.39 o
   5   4  18        167.79        167.42         7.70 o
   6   4  18          0.21          1.67         4.77 o
   7   4  18         13.68         16.06         2.31 o
   8   4  18         17.96         23.62         3.88 o
  -8   5  18          0.94         -0.17         2.42 o
  -7   5  18          1.95          2.26         2.29 o
  -6   5  18         26.56         26.58         3.47 o
  -5   5  18          0.01          2.67         1.98 o
  -4   5  18         33.83         39.08         3.12 o
  -3   5  18         21.25         22.83         2.55 o
  -2   5  18         46.47         52.06         3.68 o
  -1   5  18         61.09         46.22         3.49 o
   0   5  18          7.20          1.09         1.45 o
   1   5  18         29.75         31.78         4.36 o
   2   5  18        204.50        203.30        10.27 o
   3   5  18          0.02          1.93         2.71 o
   4   5  18          4.20          2.52         1.64 o
   5   5  18         34.97         36.84         3.09 o
   6   5  18         74.86         88.28         3.55 o
  -6   6  18         58.52         81.07         3.55 o
  -5   6  18          0.03          0.22         1.05 o
  -4   6  18         19.59         18.15         2.54 o
  -3   6  18          6.99          5.83         1.53 o
  -2   6  18          2.12          1.99         1.39 o
  -1   6  18         27.25         27.68         3.42 o
   0   6  18         32.81         23.90         2.62 o
   1   6  18          2.81          5.12         1.94 o
   2   6  18         28.67         30.13         2.64 o
   3   6  18         16.79         16.60         1.61 o
   4   6  18          9.26         16.14         3.12 o
 -11   0  19        418.71        435.49        17.25 o
  -9   0  19         10.54         10.91         4.60 o
  -7   0  19         19.94         23.78         6.11 o
  -5   0  19        246.91        225.95         9.20 o
  -3   0  19        116.52        117.73         7.97 o
  -1   0  19        534.22        562.11        19.02 o
   1   0  19         50.89         38.26         5.01 o
   3   0  19          0.02         -1.46         1.89 o
   5   0  19        367.28        379.98        22.68 o
   7   0  19        135.07        139.13         8.75 o
   9   0  19        110.32        112.33         9.47 o
 -12   1  19          4.18          3.76         4.36 o
 -11   1  19         41.94         46.53         2.87 o
 -10   1  19          5.08          3.22         1.99 o
  -9   1  19         12.04         10.91         2.51 o
  -8   1  19        300.32        325.83        11.35 o
  -7   1  19         41.76         40.49         4.22 o
  -6   1  19        285.05        265.02        10.40 o
  -5   1  19          0.69          2.82         1.93 o
  -4   1  19          0.29          2.42         1.67 o
  -3   1  19         42.22         47.74         3.70 o
  -2   1  19        250.06        246.15         6.81 o
  -1   1  19         17.34         17.17         2.17 o
   0   1  19        788.73        796.77        15.33 o
   1   1  19          8.56          8.14         1.72 o
   2   1  19          1.57          4.86         1.67 o
   3   1  19        360.40        337.62         7.76 o
   4   1  19          7.92          1.84         1.87 o
   5   1  19        459.86        514.59        15.01 o
   6   1  19        135.38        152.42         7.70 o
   7   1  19          0.49          2.99         2.38 o
   8   1  19        124.23        115.34         5.93 o
   9   1  19         15.41         20.53         6.62 o
  10   1  19         20.91         22.10         3.63 o
 -11   2  19        355.60        386.66        18.28 o
 -10   2  19         33.56         38.86         4.33 o
  -9   2  19          3.63          5.54         2.71 o
  -8   2  19         32.92         22.58         4.11 o
  -7   2  19        611.86        582.91        37.38 o
  -6   2  19          0.16          4.41         2.10 o
  -5   2  19          0.14         -1.96         1.96 o
  -4   2  19         35.15         36.09         3.35 o
  -3   2  19        384.80        387.32        14.94 o
  -2   2  19        743.14        714.98        22.78 o
  -1   2  19        367.01        353.64        10.48 o
   0   2  19          0.00          0.62         1.54 o
   1   2  19        149.73        156.85         6.06 o
   2   2  19         96.52         95.46         5.28 o
   3   2  19        272.07        252.17         8.75 o
   4   2  19          1.72          2.78         1.82 o
   5   2  19         91.25         76.92         5.41 o
   6   2  19          4.77          5.17         2.53 o
   7   2  19          6.82          7.91         2.74 o
   8   2  19         59.71         63.98         5.34 o
   9   2  19         30.65         36.71         3.24 o
 -10   3  19         58.05         65.81         4.63 o
  -9   3  19         63.58         64.76         4.14 o
  -8   3  19         27.20         29.83         3.26 o
  -7   3  19          4.21          5.21         2.21 o
  -6   3  19        271.64        289.57        12.63 o
  -5   3  19         29.26         34.48         3.87 o
  -4   3  19        449.81        450.55        13.78 o
  -3   3  19         13.79         20.90         2.84 o
  -2   3  19       1665.51       1606.73        41.11 o
  -1   3  19        559.76        494.86        12.73 o
   0   3  19        456.31        420.49        16.10 o
   1   3  19         82.21         76.47         4.81 o
   2   3  19        399.19        403.89        11.18 o
   3   3  19        115.43        114.73         8.09 o
   4   3  19         29.41         28.45         2.94 o
   5   3  19         19.75          8.95         2.57 o
   6   3  19         43.38         36.98         4.91 o
   7   3  19          5.43          5.23         1.60 o
   8   3  19          5.39          6.12         1.38 o
  -9   4  19          0.93          3.02         1.31 o
  -8   4  19         14.54         18.45         2.24 o
  -7   4  19         63.35         70.90         4.48 o
  -6   4  19          1.83          0.17         1.93 o
  -5   4  19         47.87         45.00         5.05 o
  -4   4  19          8.34          5.68         1.95 o
  -3   4  19        183.45        195.95         8.71 o
  -2   4  19        301.71        307.60        11.15 o
  -1   4  19         31.22         33.20         3.84 o
   0   4  19          6.26          8.54         2.41 o
   1   4  19          8.09          6.60         3.89 o
   2   4  19        101.50        125.49         8.50 o
   3   4  19        156.11        161.27         9.46 o
   4   4  19          5.75          4.41         2.01 o
   5   4  19         21.27         20.55         3.40 o
   6   4  19          9.57         12.14         2.09 o
   7   4  19          5.62          6.62         1.52 o
  -8   5  19          3.00         -0.38         1.49 o
  -7   5  19         11.90         11.70         1.68 o
  -6   5  19          3.83          1.45         1.32 o
  -5   5  19          0.93          0.24         1.15 o
  -4   5  19         68.46         67.28         3.81 o
  -3   5  19          4.61          2.31         1.32 o
  -2   5  19          0.59          2.10         1.66 o
  -1   5  19         10.43         15.97         2.15 o
   0   5  19         30.38         28.45         2.79 o
   1   5  19         46.21         55.57         5.29 o
   2   5  19          4.39          2.96         1.62 o
   3   5  19         15.55         18.35         2.55 o
   4   5  19          1.87          1.52         1.06 o
   5   5  19         16.09         20.92         1.88 o
   6   5  19         76.48        100.49         4.92 o
  -5   6  19         21.93         27.62         2.57 o
  -4   6  19         14.73         11.18         2.50 o
  -3   6  19          0.72          1.25         1.09 o
  -2   6  19          0.64         -0.95         1.25 o
  -1   6  19         61.86         71.91         4.92 o
   0   6  19          1.86          0.84         1.42 o
   1   6  19         18.59         21.76         1.81 o
   2   6  19          1.20          0.00         1.13 o
 -10   0  20         33.63         30.99         4.84 o
  -8   0  20          2.10          1.83         2.08 o
  -6   0  20        239.64        238.44        24.09 o
  -4   0  20         37.34         36.85         3.85 o
  -2   0  20          0.95          2.21         2.09 o
   0   0  20        490.01        416.73        36.08 o
   2   0  20        416.32        388.59        15.79 o
   4   0  20          1.09          1.41         3.38 o
   6   0  20        858.63        894.85        24.34 o
   8   0  20          2.77         -1.35         3.39 o
 -11   1  20        363.20        399.27        12.31 o
 -10   1  20          0.12          0.93         2.40 o
  -9   1  20         16.88         13.70         2.14 o
  -8   1  20         69.19         62.22         4.87 o
  -7   1  20         16.38         14.78         2.88 o
  -6   1  20        179.42        200.45        12.22 o
  -5   1  20        108.17         98.03         6.30 o
  -4   1  20          2.84          1.61         1.73 o
  -3   1  20         51.52         47.04         3.86 o
  -2   1  20        323.40        328.21         8.74 o
  -1   1  20        230.27        235.37         6.78 o
   0   1  20        366.16        332.81         9.53 o
   1   1  20          5.16          2.93         2.03 o
   2   1  20        512.80        495.31        13.88 o
   3   1  20        203.67        206.70         8.05 o
   4   1  20         37.48         51.62         4.56 o
   5   1  20        117.14        102.25         6.37 o
   6   1  20        456.09        473.74        20.62 o
   7   1  20         27.11         23.21         4.13 o
   8   1  20         27.26         26.26         2.81 o
   9   1  20         78.32         77.26         6.95 o
 -11   2  20         79.12         86.12         4.91 o
 -10   2  20         31.72         25.30         3.40 o
  -9   2  20         34.92         35.45         4.39 o
  -8   2  20         50.58         44.09         5.06 o
  -7   2  20         25.69         24.57         4.29 o
  -6   2  20         82.74         84.93         5.69 o
  -5   2  20         25.79         24.12         5.21 o
  -4   2  20         20.46         15.91         2.88 o
  -3   2  20         31.34         36.87         5.10 o
  -2   2  20        683.55        710.34        16.32 o
  -1   2  20         28.38         28.92         3.17 o
   0   2  20        204.53        205.32         6.99 o
   1   2  20         31.88         28.05         3.62 o
   2   2  20        323.52        352.11        14.41 o
   3   2  20          0.04          0.64         1.75 o
   4   2  20         55.17         42.26         3.63 o
   5   2  20        156.29        172.59         7.86 o
   6   2  20        488.83        481.26        20.35 o
   7   2  20         23.78         25.20         3.67 o
   8   2  20          0.54          0.16         2.67 o
 -10   3  20         26.72         30.52         2.94 o
  -9   3  20          1.89          3.57         2.03 o
  -8   3  20         17.16         18.05         2.67 o
  -7   3  20          5.43          4.97         1.92 o
  -6   3  20         76.56         79.30         5.33 o
  -5   3  20          7.44          7.87         2.32 o
  -4   3  20        523.46        535.31        12.87 o
  -3   3  20        680.09        693.86        15.21 o
  -2   3  20        892.06        908.94        18.06 o
  -1   3  20          5.22          4.36         1.90 o
   0   3  20        317.63        318.80        12.17 o
   1   3  20        118.77        123.16         6.97 o
   2   3  20         99.79        101.31         5.40 o
   3   3  20          1.37         -0.80         1.67 o
   4   3  20        197.71        188.48         7.16 o
   5   3  20          4.90          3.80         2.07 o
   6   3  20          0.67          2.40         1.63 o
   7   3  20          3.24          6.28         2.24 o
   8   3  20          0.02         -2.27         2.31 o
  -8   4  20        189.52        198.46         8.15 o
  -7   4  20          2.74          3.33         1.36 o
  -6   4  20          0.21         -0.48         1.75 o
  -5   4  20         10.95         12.75         2.37 o
  -4   4  20         37.85         32.05         3.53 o
  -3   4  20        451.59        491.54        13.97 o
  -2   4  20        256.09        250.69         9.78 o
  -1   4  20          7.89          5.08         1.99 o
   0   4  20         17.57         15.46         2.79 o
   1   4  20          0.20         -0.24         2.32 o
   2   4  20        157.94        129.44        10.97 o
   3   4  20         28.18         29.73         3.96 o
   4   4  20        148.26        173.96         7.49 o
   5   4  20         35.42         42.14         4.67 o
   6   4  20          0.11          0.55         1.28 o
  -7   5  20          0.06          0.28         1.02 o
  -6   5  20          5.03          3.82         1.48 o
  -5   5  20         27.94         31.48         2.36 o
  -4   5  20         14.15         17.22         2.37 o
  -3   5  20          0.63          0.40         1.62 o
  -2   5  20         40.45         51.27         3.93 o
  -1   5  20          0.00          0.17         1.29 o
   0   5  20         30.34         26.40         3.70 o
   1   5  20          4.12          3.87         2.10 o
   2   5  20         13.97         15.12         2.39 o
   3   5  20          4.35          5.39         1.60 o
   4   5  20         27.50         24.52         1.99 o
   5   5  20        125.65        153.30         6.35 o
  -4   6  20         53.46         60.49         5.12 o
  -3   6  20          4.16          3.64         2.10 o
  -2   6  20          2.12          1.49         1.86 o
  -1   6  20          1.50          1.77         1.06 o
   0   6  20         22.32         23.25         2.62 o
   1   6  20          8.27         10.84         1.86 o
 -11   0  21         17.53         14.41         3.25 o
  -9   0  21          7.00         11.65         2.62 o
  -7   0  21         65.46         67.02         7.63 o
  -5   0  21         26.64         21.92         3.97 o
  -3   0  21         12.98         18.09         3.62 o
  -1   0  21        509.39        481.84        17.74 o
   1   0  21          3.59          1.19         3.71 o
   3   0  21        178.66        168.57        10.37 o
   5   0  21        254.31        253.87        17.34 o
   7   0  21        193.67        200.01        13.84 o
 -11   1  21        126.06        157.17         6.62 o
 -10   1  21         21.07         18.57         2.36 o
  -9   1  21         89.67        110.61         7.77 o
  -8   1  21          6.25          3.56         1.83 o
  -7   1  21         23.22         23.35         3.33 o
  -6   1  21        709.17        687.35        24.62 o
  -5   1  21         72.71         69.47         5.40 o
  -4   1  21          3.13          3.19         2.01 o
  -3   1  21        174.82        168.31         8.25 o
  -2   1  21         10.34         13.81         2.06 o
  -1   1  21        209.10        196.84         6.81 o
   0   1  21        254.88        246.31         7.71 o
   1   1  21         51.10         53.16         4.87 o
   2   1  21          8.61          9.68         2.18 o
   3   1  21          0.02          2.60         1.82 o
   4   1  21          1.38          0.02         1.78 o
   5   1  21        147.26        145.61         7.32 o
   6   1  21        231.69        245.07         9.12 o
   7   1  21         13.01         17.05         2.38 o
   8   1  21          2.71          1.48         2.43 o
 -10   2  21         22.92         23.60         3.06 o
  -9   2  21          3.81          2.75         2.18 o
  -8   2  21         32.89         35.39         4.38 o
  -7   2  21         73.85         67.75         6.34 o
  -6   2  21         11.18         16.61         3.76 o
  -5   2  21          0.83          0.76         2.08 o
  -4   2  21         38.65         40.28         4.09 o
  -3   2  21          1.73          1.21         1.94 o
  -2   2  21         72.17         83.98         8.27 o
  -1   2  21         74.20         62.62         5.15 o
   0   2  21         32.36         21.64         4.03 o
   1   2  21        482.13        491.92        20.44 o
   2   2  21        275.98        264.16         8.91 o
   3   2  21          0.09         -0.70         1.72 o
   4   2  21          0.00         -1.89         1.89 o
   5   2  21         97.56        108.78         5.96 o
   6   2  21         36.27         42.42         4.66 o
   7   2  21        108.11        108.31         8.61 o
   8   2  21         14.61         14.30         3.24 o
  -9   3  21          2.75         -1.42         1.68 o
  -8   3  21          0.19          0.50         2.01 o
  -7   3  21         28.37         31.17         3.18 o
  -6   3  21          5.20          7.75         1.99 o
  -5   3  21          6.79          5.12         2.11 o
  -4   3  21        159.08        179.50         8.21 o
  -3   3  21        512.02        528.52        15.54 o
  -2   3  21         15.57         22.63         2.74 o
  -1   3  21          3.98          2.44         2.11 o
   0   3  21        414.08        457.03        12.51 o
   1   3  21         58.68         61.77         4.26 o
   2   3  21         37.84         40.98         3.43 o
   3   3  21        524.56        517.37        19.99 o
   4   3  21         19.90         21.33         2.61 o
   5   3  21         11.51          8.78         2.08 o
   6   3  21         28.29         27.97         2.73 o
   7   3  21         14.75         13.95         2.36 o
  -8   4  21         12.86          9.20         3.96 o
  -7   4  21         57.76         57.51         4.56 o
  -6   4  21         28.85         30.05         3.29 o
  -5   4  21         23.76         18.37         2.51 o
  -4   4  21        456.23        432.78        12.23 o
  -3   4  21        222.39        235.84         8.97 o
  -2   4  21        102.26         93.15         5.71 o
  -1   4  21          0.81         -2.17         2.20 o
   0   4  21         30.71         18.89         3.60 o
   1   4  21         25.35         21.05         3.11 o
   2   4  21         32.70         33.91         4.39 o
   3   4  21          0.67          1.82         1.66 o
   4   4  21        150.82        152.50         8.05 o
   5   4  21         51.23         51.79         4.29 o
   6   4  21        119.06        129.73         4.75 o
  -6   5  21          7.04          7.44         1.61 o
  -5   5  21          6.06          4.27         1.17 o
  -4   5  21         48.54         42.76         3.17 o
  -3   5  21          2.77          1.07         1.42 o
  -2   5  21          1.71          1.21         1.19 o
  -1   5  21          0.66         -0.01         1.93 o
   0   5  21         15.79         17.89         2.93 o
   1   5  21          2.54          2.79         1.84 o
   2   5  21         10.85          6.80         1.59 o
   3   5  21          3.67          3.98         0.96 o
   4   5  21          1.48          1.61         1.77 o
 -10   0  22         17.68         14.79         2.39 o
  -8   0  22         64.01         74.82         5.84 o
  -6   0  22         35.10         45.58         5.01 o
  -4   0  22        239.05        283.86        12.74 o
  -2   0  22          8.55          6.23         4.05 o
   0   0  22        396.22        384.62        22.82 o
   2   0  22          3.12          2.89         2.55 o
   4   0  22        222.86        206.49        15.59 o
   6   0  22        437.36        458.26        22.01 o
   8   0  22        518.87        673.62        22.90 o
 -10   1  22         55.98         55.96         4.34 o
  -9   1  22         14.57         19.91         2.65 o
  -8   1  22          0.80          1.61         2.01 o
  -7   1  22         48.14         48.30         4.23 o
  -6   1  22         21.82         20.75         3.17 o
  -5   1  22        256.75        272.08        13.21 o
  -4   1  22         30.06         24.99         3.46 o
  -3   1  22         77.75         77.61         6.99 o
  -2   1  22         89.82         93.78         6.17 o
  -1   1  22        524.94        583.50        19.43 o
   0   1  22         12.03         10.13         2.74 o
   1   1  22          0.67         -1.31         2.10 o
   2   1  22          1.00          0.77         1.50 o
   3   1  22         39.00         36.92         3.40 o
   4   1  22        146.36        144.97         7.30 o
   5   1  22         18.01         21.89         5.06 o
   6   1  22        102.49        103.06         5.49 o
   7   1  22         50.17         53.70         4.23 o
   8   1  22         23.78         23.90         3.82 o
 -10   2  22          5.41          6.35         1.77 o
  -9   2  22          1.60          4.17         1.97 o
  -8   2  22        107.64        129.45        11.29 o
  -7   2  22         48.31         52.79         6.84 o
  -6   2  22         18.58         15.85         3.20 o
  -5   2  22        169.92        167.79         7.77 o
  -4   2  22        195.86        207.37         8.88 o
  -3   2  22         74.97         69.34         5.27 o
  -2   2  22        439.29        427.07        13.49 o
  -1   2  22         43.88         42.40         4.26 o
   0   2  22        189.22        205.94        11.27 o
   1   2  22          2.82          2.54         3.87 o
   2   2  22        181.04        153.75         6.56 o
   3   2  22          3.08          9.55         4.63 o
   4   2  22        485.54        491.15        13.46 o
   5   2  22         25.76         23.05         5.65 o
   6   2  22          0.64          0.18         1.82 o
   7   2  22          8.44          8.22         2.59 o
  -9   3  22         80.09         72.35         6.25 o
  -8   3  22         14.10         10.63         2.31 o
  -7   3  22          1.70          2.34         2.27 o
  -6   3  22         97.31        104.55         5.58 o
  -5   3  22          0.07          0.15         1.81 o
  -4   3  22         55.54         48.33         4.30 o
  -3   3  22          9.38         13.34         2.73 o
  -2   3  22         13.72         10.91         2.12 o
  -1   3  22          0.19          3.09         1.82 o
   0   3  22         86.94        102.34         6.04 o
   1   3  22          0.47          1.58         1.68 o
   2   3  22         31.50         20.07         4.06 o
   3   3  22         51.28         52.87         3.71 o
   4   3  22        131.98        130.62         6.22 o
   5   3  22          0.66         -1.44         1.44 o
   6   3  22         19.39         22.79         2.19 o
  -7   4  22         25.99         36.11         3.36 o
  -6   4  22          0.08          0.42         1.59 o
  -5   4  22          4.25          5.43         1.54 o
  -4   4  22          5.92         10.82         2.39 o
  -3   4  22         58.46         63.12         4.42 o
  -2   4  22          2.42          1.57         1.85 o
  -1   4  22        215.67        215.23        10.17 o
   0   4  22          2.17          2.79         2.74 o
   1   4  22          0.24          0.95         2.18 o
   2   4  22          7.16          5.41         1.79 o
   3   4  22         10.01          8.17         2.03 o
   4   4  22         44.81         49.50         4.23 o
   5   4  22         32.28         33.81         2.55 o
  -5   5  22          2.14          4.13         2.22 o
  -4   5  22          4.35          3.24         1.24 o
  -3   5  22          1.56          1.88         0.93 o
  -2   5  22         26.61         33.49         3.37 o
  -1   5  22          3.08          2.30         1.96 o
   0   5  22         38.25         40.56         3.67 o
   1   5  22         27.42         30.91         2.62 o
   2   5  22         29.61         29.52         2.02 o
   3   5  22         70.78         91.22         6.66 o
  -9   0  23          7.99         13.82         2.47 o
  -7   0  23          0.66          0.70         2.12 o
  -5   0  23        639.60        696.21        34.07 o
  -3   0  23        828.86        836.94        35.15 o
  -1   0  23         35.30         47.27         8.25 o
   1   0  23        132.08        148.05        13.59 o
   3   0  23          1.75          3.47         3.74 o
   5   0  23         13.47          9.47         3.62 o
   7   0  23          2.36         -0.39         2.29 o
 -10   1  23         79.85         88.19         6.68 o
  -9   1  23         52.27         49.19         4.32 o
  -8   1  23        147.03        152.18         6.42 o
  -7   1  23        110.69        127.86         6.35 o
  -6   1  23          0.59          1.67         1.80 o
  -5   1  23         21.77         24.52         3.46 o
  -4   1  23         37.61         30.41         3.59 o
  -3   1  23         47.46         52.11         4.53 o
  -2   1  23          9.60         12.02         2.65 o
  -1   1  23         20.42         12.43         2.77 o
   0   1  23          6.98          8.45         2.51 o
   1   1  23         12.36         14.57         2.45 o
   2   1  23          1.34          0.96         1.44 o
   3   1  23         22.82         20.54         2.93 o
   4   1  23         98.26         88.02         5.39 o
   5   1  23         18.96         20.21         2.63 o
   6   1  23        136.39        139.96         5.80 o
   7   1  23         31.69         31.00         4.58 o
  -9   2  23         57.66         54.01         5.13 o
  -8   2  23          2.20          2.44         2.74 o
  -7   2  23          1.91          3.78         2.34 o
  -6   2  23         23.47         21.33         3.96 o
  -5   2  23          4.72          4.44         1.74 o
  -4   2  23         13.13         14.94         2.59 o
  -3   2  23         87.13         92.95         5.86 o
  -2   2  23          8.78          7.10         2.17 o
  -1   2  23         46.51         48.15         5.64 o
   0   2  23         57.05         53.79         5.69 o
   1   2  23        115.60        115.07         6.65 o
   2   2  23         26.91         31.55         5.05 o
   3   2  23        246.25        238.26         8.99 o
   4   2  23         38.23         40.38         3.90 o
   5   2  23          0.39          1.44         1.81 o
   6   2  23          2.36          1.91         1.56 o
  -8   3  23        107.54        111.44         7.80 o
  -7   3  23          0.47          0.58         1.58 o
  -6   3  23         64.65         58.71         4.18 o
  -5   3  23        320.58        376.69        10.94 o
  -4   3  23        431.08        443.06        12.46 o
  -3   3  23          1.51          5.43         2.18 o
  -2   3  23          0.84          2.18         1.93 o
  -1   3  23        155.60        144.57         6.85 o
   0   3  23          0.36          2.04         1.43 o
   1   3  23         99.37        117.77         5.27 o
   2   3  23        418.66        430.09        11.86 o
   3   3  23         68.15         71.57         4.54 o
   4   3  23         21.15         19.43         2.37 o
   5   3  23         47.78         52.60         3.23 o
   6   3  23          0.00         -0.46         1.96 o
  -6   4  23         30.58         44.84         3.62 o
  -5   4  23          7.57          5.00         1.96 o
  -4   4  23         10.65         16.53         2.25 o
  -3   4  23          9.96          8.48         1.87 o
  -2   4  23        122.85        129.14         7.19 o
  -1   4  23        115.63        102.06         6.48 o
   0   4  23          0.22          0.60         2.42 o
   1   4  23         36.77         33.74         3.74 o
   2   4  23         21.88         24.00         2.89 o
   3   4  23          1.15          1.06         1.62 o
   4   4  23          0.00          0.25         2.19 o
  -3   5  23          9.76          4.31         1.87 o
  -2   5  23         50.04         50.82         3.52 o
  -1   5  23          1.37          4.48         2.07 o
   0   5  23          6.54          8.20         1.39 o
   1   5  23         10.72          9.12         1.71 o
  -8   0  24         90.82         97.67         5.75 o
  -6   0  24          0.18          7.39         3.78 o
  -4   0  24         23.48         23.69         5.79 o
  -2   0  24        100.64         99.62        11.09 o
   0   0  24        438.23        439.40        23.73 o
   2   0  24         35.05         24.92         4.09 o
   4   0  24         35.45         27.70         5.42 o
   6   0  24        372.07        397.89        17.28 o
  -9   1  24         60.13         82.75         4.80 o
  -8   1  24         29.82         33.06         2.79 o
  -7   1  24         13.19          8.47         1.94 o
  -6   1  24         72.52         63.80         4.51 o
  -5   1  24         24.48         19.41         2.88 o
  -4   1  24         41.60         30.51         5.75 o
  -3   1  24         41.33         30.13         3.71 o
  -2   1  24         33.48         34.96         3.82 o
  -1   1  24         27.58         24.30         3.33 o
   0   1  24         38.95         42.39         4.10 o
   1   1  24          0.52          1.18         1.47 o
   2   1  24        114.87        125.50         5.67 o
   3   1  24         15.78         14.92         2.46 o
   4   1  24         11.46          8.84         2.01 o
   5   1  24         15.99         19.43         2.31 o
   6   1  24          0.41          1.35         1.51 o
  -8   2  24        225.58        223.61         8.69 o
  -7   2  24          0.34          2.58         2.09 o
  -6   2  24        194.64        209.15         9.73 o
  -5   2  24        195.94        191.33         9.71 o
  -4   2  24        248.85        239.43        10.66 o
  -3   2  24          8.77         17.42         3.48 o
  -2   2  24         91.04         77.56         8.58 o
  -1   2  24         39.72         24.93         3.93 o
   0   2  24        215.41        198.36        10.36 o
   1   2  24         76.85         90.36         5.57 o
   2   2  24         61.01         54.60         5.25 o
   3   2  24         32.23         46.58         3.80 o
   4   2  24          2.03          7.06         1.81 o
   5   2  24          0.60         -0.34         1.71 o
   6   2  24          0.36         -0.61         1.58 o
  -7   3  24          2.21         -0.79         1.53 o
  -6   3  24         57.08         67.71         3.83 o
  -5   3  24          0.64          2.67         1.54 o
  -4   3  24         41.98         42.80         3.51 o
  -3   3  24          0.00          0.82         1.96 o
  -2   3  24         53.04         55.80         5.29 o
  -1   3  24        221.05        222.02        10.19 o
   0   3  24          3.42          3.94         1.37 o
   1   3  24        165.60        167.40         8.03 o
   2   3  24        129.05        123.22         6.38 o
   3   3  24        282.12        297.38        11.01 o
   4   3  24         56.71         65.22         3.56 o
   5   3  24          2.38          1.56         1.89 o
  -5   4  24         18.51         16.97         2.28 o
  -4   4  24         44.22         38.27         6.89 o
  -3   4  24         86.07         71.63         9.03 o
  -2   4  24        209.89        199.91         6.73 o
  -1   4  24         16.03         28.94         2.68 o
   0   4  24         16.92         13.32         2.56 o
   1   4  24          6.65          7.00         1.55 o
   2   4  24          0.86          3.11         1.90 o
   3   4  24          4.46          2.75         1.39 o
  -7   0  25         43.18         36.33         5.66 o
  -5   0  25          4.22          3.88         3.25 o
  -3   0  25         74.31         67.02         8.89 o
  -1   0  25        313.49        310.74        18.92 o
   1   0  25         45.39         45.72         5.11 o
   3   0  25          3.47          3.72         3.11 o
   5   0  25       1037.62       1100.41        33.50 o
  -8   1  25         10.21         14.12         2.31 o
  -7   1  25        126.91        145.76         5.75 o
  -6   1  25          1.27          1.33         1.63 o
  -5   1  25         17.79         18.32         2.61 o
  -4   1  25        105.79        114.89         5.96 o
  -3   1  25          2.10          2.96         1.79 o
  -2   1  25         18.35         19.06         2.93 o
  -1   1  25         22.65         26.24         3.11 o
   0   1  25        123.23        120.92         7.50 o
   1   1  25         18.50         19.75         2.45 o
   2   1  25         35.05         30.85         3.07 o
   3   1  25          9.10          9.35         1.92 o
   4   1  25         13.48          7.94         1.62 o
   5   1  25          3.62          3.13         1.38 o
  -8   2  25          5.13          5.93         1.49 o
  -7   2  25         51.40         63.67         8.65 o
  -6   2  25         54.54         58.50         4.74 o
  -5   2  25          0.13          3.57         2.34 o
  -4   2  25         73.84         56.81         5.17 o
  -3   2  25          4.31          4.99         2.50 o
  -2   2  25         40.35         41.18         4.73 o
  -1   2  25          5.50          4.94         4.18 o
   0   2  25         17.93         16.48         2.64 o
   1   2  25         96.64         99.54         6.83 o
   2   2  25          0.11         -0.77         1.63 o
   3   2  25        210.86        222.58         8.05 o
   4   2  25         12.16         16.75         2.54 o
   5   2  25          5.23          3.43         1.84 o
  -7   3  25          5.64          1.23         1.78 o
  -6   3  25         27.51         27.18         2.81 o
  -5   3  25          1.93          0.60         2.63 o
  -4   3  25         50.23         43.38         4.02 o
  -3   3  25        200.92        204.71         8.94 o
  -2   3  25         32.96         25.10         3.37 o
  -1   3  25          0.16          0.36         1.53 o
   0   3  25         58.77         59.02         4.60 o
   1   3  25          1.46          0.55         1.49 o
   2   3  25          0.07         -0.58         1.19 o
   3   3  25          0.37         -0.33         0.99 o
  -4   4  25          0.68          5.17         2.20 o
  -3   4  25        342.20        340.12        14.80 o
  -2   4  25        213.80        188.81         7.37 o
  -1   4  25         35.14         23.64         3.77 o
   0   4  25         37.36         37.62         3.31 o
   1   4  25          0.00         -0.14         1.29 o
  -6   0  26         17.03         20.12         4.54 o
  -4   0  26          5.49          6.72         3.63 o
  -2   0  26          3.12          2.08         3.21 o
   0   0  26        176.07        170.46         9.26 o
   2   0  26         27.04         28.59         5.16 o
   4   0  26        124.36        118.90         8.54 o
  -7   1  26          3.46          4.34         1.75 o
  -6   1  26         89.57         96.99         4.50 o
  -5   1  26         26.63         29.08         2.86 o
  -4   1  26         35.08         42.73         3.58 o
  -3   1  26          0.12          0.59         1.70 o
  -2   1  26         21.67         19.42         2.62 o
  -1   1  26          9.47          4.28         1.42 o
   0   1  26         84.22         86.87         4.38 o
   1   1  26         23.40         20.94         2.70 o
   2   1  26         37.16         39.83         4.03 o
   3   1  26          1.89          1.70         1.37 o
   4   1  26         36.28         44.55         5.33 o
  -7   2  26         57.43         57.49         5.36 o
  -6   2  26          2.97         -0.85         1.72 o
  -5   2  26         97.88         90.84         5.67 o
  -4   2  26        267.76        296.93        10.95 o
  -3   2  26        109.44        135.73         7.44 o
  -2   2  26         37.49         42.13         4.38 o
  -1   2  26          1.81          1.04         1.81 o
   0   2  26          0.12         -0.45         2.29 o
   1   2  26        146.36        173.25         8.09 o
   2   2  26          1.23          0.62         1.15 o
   3   2  26          3.12          4.34         3.14 o
   4   2  26          2.65          5.91         2.06 o
  -5   3  26         77.46         94.63         7.08 o
  -4   3  26        100.01        104.82         5.40 o
  -3   3  26        287.59        249.99         7.19 o
  -2   3  26         46.60         43.57         3.01 o
  -1   3  26         90.66        100.02         5.31 o
   0   3  26         39.40         36.08         3.37 o
   1   3  26         39.74         30.72         3.35 o
   2   3  26          0.04         -0.36         4.11 o
  -5   0  27          3.82          8.98         3.29 o
  -3   0  27         42.47         33.57         5.50 o
  -1   0  27          5.52          7.51         2.15 o
   1   0  27         21.52         29.41         4.81 o
   3   0  27         71.72         79.77         6.62 o
  -6   1  27          1.29          0.71         1.95 o
  -5   1  27         29.84         31.76         6.99 o
  -4   1  27          1.78          1.79         1.29 o
  -3   1  27         39.99         33.75         3.61 o
  -2   1  27         14.62          4.15         1.46 o
  -1   1  27         89.45         88.44         4.06 o
   0   1  27          0.30          0.30         1.46 o
   1   1  27         82.56         82.86         6.46 o
   2   1  27         22.79         19.73         4.02 o
   3   1  27         61.16         68.37         6.15 o
  -5   2  27        180.99        207.96         7.55 o
  -4   2  27        316.03        357.36        10.90 o
  -3   2  27        109.17        133.53         6.51 o
  -2   2  27          0.24         -0.22         1.40 o
  -1   2  27         68.15         69.87         7.55 o
   0   2  27         53.14         62.74         4.29 o
   1   2  27         30.38         24.86         2.74 o
   2   2  27         26.18         28.19         3.97 o
  -3   3  27         14.48         20.52         3.47 o
  -1   3  27         33.71         33.95         4.37 o
   0   3  27         16.98         16.41         3.31 o
  -4   0  28         10.24          4.94         2.51 o
  -2   0  28        364.25        419.09        12.42 o
   0   0  28         31.65         31.04         4.39 o
  -5   1  28          0.66          1.72         1.84 o
  -4   1  28         50.85         50.41         5.44 o
  -3   1  28         25.33         25.80         4.36 o
  -2   1  28         62.01         62.08         7.97 o
  -1   1  28         19.37         18.58         2.72 o
   0   1  28         16.91         14.38         3.45 o
   1   1  28          1.83          1.71         1.75 o
  -3   2  28          4.55          4.54         1.44 o
  -2   2  28          9.56          8.63         2.81 o
  -1   2  28          4.40          2.99         1.75 o
                                                
